# Supplementary material for: Bis(μ2-3,5-diisopropyl-4H-1,2,4-triazole-κ2 N 1:N 2)bis­[(nitrato-κO)silver(I)]
Source: Acta Crystallogr Sect E Struct Rep Online. 2009 Jul 22;65(Pt 8):m974. doi: 10.1107/S1600536809028384 (PMC2977357; doi:10.1107/S1600536809028384)
Supplement: Supplementary file 1 [file e-65-0m974-sup1.cif]

##############################################################################
###                                                                        ###
###        Electronic paper (Acta Crystallographica Section E)             ###
###                                                                        ###
##############################################################################
#                                                                            #
# This CIF contains the data in a paper accepted for publication in Acta     #
# Crystallographica Section E. It conforms to the requirements of Notes      #
# for Authors for Section E, and has been peer reviewed under the auspices   #
# of the IUCr Commission on Journals.                                        #
#                                                                            #
# Full details of the Crystallographic Information File format               #
# are given in the paper "The Crystallographic Information File (CIF):       #
# a New Standard Archive File for Crystallography" by S. R. Hall, F. H.      #
# Allen and I. D. Brown [Acta Cryst. (1991), A47, 655-685].                  #
#                                                                            #
# The current version of the core CIF dictionary is obtainable from          #
# ftp://ftp.iucr.org/pub/cif_core.dic. The current version number is 2.4.    #
#                                                                            #
# Software is freely available for graphical display of the structure(s) in  #
# this CIF.  For information consult the CIF home page http://www.iucr.org/  #
# cif/home.html                                                              #
#                                                                            #
# This file may be used for bona fide research purposes within the           #
# scientific community so long as proper attribution is given to the journal # 
# article from which it was obtained.                                        #
#                                                                            #
##############################################################################
                                             
data_I
_audit_creation_method     SHELXL-97
_chemical_name_systematic
;
Bis(\m~2~-3,5-diisopropyl-4<i>H</i>-1,2,4-triazole-
\k^2^<i>N</i>^1^:<i>N</i>^2^)bis[(nitrato-\k<i>O</i>)silver(I)]
;
_chemical_name_common     ?
_chemical_formula_moiety     'C16 H30 Ag2 N8 O6'
_chemical_formula_sum     'C16 H30 Ag2 N8 O6'
_chemical_formula_iupac     '[Ag2 (N O3)2 (C8 H15 N3)2]'
_chemical_formula_weight     646.22
_chemical_melting_point     ?
_symmetry_cell_setting     Monoclinic
_symmetry_space_group_name_H-M     'P 21/n'
_symmetry_space_group_name_Hall     '-P 2yn'
loop_
    _symmetry_equiv_pos_as_xyz
    'x, y, z'
    '-x+1/2, y+1/2, -z+1/2'
    '-x, -y, -z'
    'x-1/2, -y-1/2, z-1/2'
_cell_length_a     5.7910(10)
_cell_length_b     14.5410(10)
_cell_length_c     14.5780(10)
_cell_angle_alpha     90.00
_cell_angle_beta     99.523(2)
_cell_angle_gamma     90.00
_cell_volume     1210.6(2)
_cell_formula_units_Z     2
_cell_measurement_reflns_used     1859
_cell_measurement_theta_min     2.8
_cell_measurement_theta_max     21.8
_cell_measurement_temperature     293(2)
_exptl_crystal_description     Prism
_exptl_crystal_colour     Colorless
_exptl_crystal_size_max     0.41
_exptl_crystal_size_mid     0.17
_exptl_crystal_size_min     0.13
_exptl_crystal_density_diffrn     1.773
_exptl_crystal_density_meas     ?
_exptl_crystal_density_method     'not measured'
_exptl_crystal_F_000     648
_exptl_absorpt_coefficient_mu     1.664
_exptl_absorpt_correction_type     Multi-scan
_exptl_absorpt_process_details     '(SADABS; Sheldrick, 1996)'
_exptl_absorpt_correction_T_min     0.670
_exptl_absorpt_correction_T_max     1.000
_diffrn_ambient_temperature     293(2)
_diffrn_radiation_type     MoK\a
_diffrn_radiation_wavelength     0.71073
_diffrn_radiation_source     'fine-focus sealed tube'
_diffrn_radiation_monochromator     graphite
_diffrn_measurement_device_type     'Bruker SMART'
_diffrn_measurement_method     '\f and \w'
_diffrn_detector_area_resol_mean     ?
_diffrn_reflns_number     5562
_diffrn_reflns_av_R_equivalents     0.0627
_diffrn_reflns_av_sigmaI/netI     0.0652
_diffrn_reflns_theta_min     1.99
_diffrn_reflns_theta_max     25.00
_diffrn_reflns_theta_full     25.00
_diffrn_measured_fraction_theta_max     0.996
_diffrn_measured_fraction_theta_full     0.996
_diffrn_reflns_limit_h_min     -6
_diffrn_reflns_limit_h_max     6
_diffrn_reflns_limit_k_min     -9
_diffrn_reflns_limit_k_max     17
_diffrn_reflns_limit_l_min     -17
_diffrn_reflns_limit_l_max     13
_diffrn_standards_number     0
_diffrn_standards_interval_count     0
_diffrn_standards_interval_time     0
_diffrn_standards_decay_%     0
_reflns_number_total     2124
_reflns_number_gt     1389
_reflns_threshold_expression     I>2\s(I)
_refine_ls_structure_factor_coef     Fsqd
_refine_ls_matrix_type     full
_refine_ls_R_factor_all     0.1129
_refine_ls_R_factor_gt     0.0783
_refine_ls_wR_factor_gt     0.2210
_refine_ls_wR_factor_ref     0.2398
_refine_ls_goodness_of_fit_ref     1.083
_refine_ls_restrained_S_all     1.088
_refine_ls_number_reflns     2124
_refine_ls_number_parameters     151
_refine_ls_number_restraints     18
_refine_ls_hydrogen_treatment     constr
_refine_ls_weighting_scheme     calc
_refine_ls_weighting_details
         'calc w=1/[\s^2^(Fo^2^)+(0.1131P)^2^+8.3674P] where P=(Fo^2^+2Fc^2^)/3'
_atom_sites_solution_hydrogens     geom
_atom_sites_solution_primary     direct
_atom_sites_solution_secondary     difmap
_refine_ls_shift/su_max     0.001
_refine_ls_shift/su_mean     0.001
_refine_diff_density_max     0.913
_refine_diff_density_min     -0.964
_refine_ls_extinction_method     none
_refine_ls_extinction_coef     ?
loop_
    _atom_type_symbol
    _atom_type_description
    _atom_type_scat_dispersion_real
    _atom_type_scat_dispersion_imag
    _atom_type_scat_source
    'C' 'C' 0.0033 0.0016
                         'International Tables Vol C Tables 4.2.6.8 and 6.1.1.4'
    'H' 'H' 0.0000 0.0000
                         'International Tables Vol C Tables 4.2.6.8 and 6.1.1.4'
    'N' 'N' 0.0061 0.0033
                         'International Tables Vol C Tables 4.2.6.8 and 6.1.1.4'
    'O' 'O' 0.0106 0.0060
                         'International Tables Vol C Tables 4.2.6.8 and 6.1.1.4'
    'Ag' 'Ag' -0.8971 1.1015
                         'International Tables Vol C Tables 4.2.6.8 and 6.1.1.4'
_computing_data_collection     'APEX2 (Bruker, 1999)'
_computing_cell_refinement     'SAINT (Bruker, 1999)'
_computing_data_reduction     'SAINT (Bruker, 1999)'
_computing_structure_solution     'SHELXS97 (Sheldrick, 2008)'
_computing_structure_refinement     'SHELXL97 (Sheldrick, 2008)'
_computing_molecular_graphics     'X-SEED (Barbour, 2001)'
_computing_publication_material     'publCIF (Westrip, 2009)'
loop_
    _atom_site_type_symbol
    _atom_site_label
    _atom_site_fract_x
    _atom_site_fract_y
    _atom_site_fract_z
    _atom_site_U_iso_or_equiv
    _atom_site_adp_type
    _atom_site_calc_flag
    _atom_site_refinement_flags
    _atom_site_occupancy
    _atom_site_disorder_assembly
    _atom_site_disorder_group
    Ag Ag1 0.6205(2) 0.57863(7) 0.43648(7) 0.0682(5) Uani d . 1 . .
    O O1 0.8666(17) 0.6779(7) 0.3367(8) 0.080(3) Uani d . 1 . .
    O O2 1.0702(19) 0.5875(8) 0.4336(8) 0.094(4) Uani d . 1 . .
    O O3 1.2426(18) 0.6792(9) 0.3497(8) 0.096(4) Uani d . 1 . .
    N N1 0.5362(17) 0.4427(6) 0.3705(6) 0.047(2) Uani d . 1 . .
    N N2 0.4403(17) 0.3760(7) 0.4232(7) 0.054(3) Uani d . 1 . .
    N N3 0.5156(19) 0.3113(7) 0.2993(8) 0.061(3) Uani d . 1 . .
    H H3 0.5270 0.2681 0.2570 0.074 Uiso calc R 1 . .
    N N4 1.061(2) 0.6493(8) 0.3760(8) 0.067(3) Uani d . 1 . .
    C C1 0.547(3) 0.4325(13) 0.1257(10) 0.087(5) Uani d . 1 . .
    H H1A 0.3891 0.4523 0.1263 0.130 Uiso calc R 1 . .
    H H1B 0.5473 0.3686 0.1093 0.130 Uiso calc R 1 . .
    H H1C 0.6133 0.4680 0.0809 0.130 Uiso calc R 1 . .
    C C2 0.692(2) 0.4463(9) 0.2217(9) 0.058(3) Uani d . 1 . .
    H H2 0.6933 0.5126 0.2339 0.070 Uiso calc R 1 . .
    C C3 0.946(3) 0.4169(15) 0.2284(14) 0.104(6) Uani d . 1 . .
    H H3A 1.0273 0.4274 0.2904 0.155 Uiso calc R 1 . .
    H H3B 1.0189 0.4520 0.1852 0.155 Uiso calc R 1 . .
    H H3C 0.9529 0.3527 0.2137 0.155 Uiso calc R 1 . .
    C C4 0.5824(19) 0.4017(7) 0.2966(8) 0.044(3) Uani d . 1 . .
    C C5 0.429(2) 0.3010(8) 0.3788(9) 0.055(3) Uani d . 1 B .
    C C6 0.342(2) 0.2139(8) 0.4109(12) 0.085(5) Uani d D 1 . .
    H H6 0.3262 0.2233 0.4761 0.102 Uiso calc PR 0.50 A 1
    H H6' 0.3460 0.1810 0.3525 0.102 Uiso calc PR 0.50 A 2
    C C7 0.097(3) 0.192(2) 0.359(2) 0.087(8) Uani d PDU 0.50 B 1
    H H7A 0.0448 0.1347 0.3805 0.131 Uiso calc PR 0.50 B 1
    H H7B 0.1006 0.1882 0.2934 0.131 Uiso calc PR 0.50 B 1
    H H7C -0.0092 0.2401 0.3700 0.131 Uiso calc PR 0.50 B 1
    C C8 0.503(4) 0.1308(18) 0.409(3) 0.089(7) Uani d PDU 0.50 B 1
    H H8A 0.4306 0.0774 0.4308 0.134 Uiso calc PR 0.50 B 1
    H H8B 0.6496 0.1423 0.4490 0.134 Uiso calc PR 0.50 B 1
    H H8C 0.5300 0.1205 0.3468 0.134 Uiso calc PR 0.50 B 1
    C C7' 0.083(2) 0.203(2) 0.408(2) 0.087(8) Uani d PD 0.50 B 2
    H H7'1 0.0510 0.1425 0.4297 0.131 Uiso calc PR 0.50 B 2
    H H7'2 0.0038 0.2097 0.3446 0.131 Uiso calc PR 0.50 B 2
    H H7'3 0.0273 0.2484 0.4461 0.131 Uiso calc PR 0.50 B 2
    C C8' 0.490(4) 0.144(2) 0.471(2) 0.089(7) Uani d PD 0.50 B 2
    H H8'1 0.3938 0.0928 0.4820 0.134 Uiso calc PR 0.50 B 2
    H H8'2 0.5548 0.1720 0.5292 0.134 Uiso calc PR 0.50 B 2
    H H8'3 0.6138 0.1236 0.4399 0.134 Uiso calc PR 0.50 B 2
loop_
    _atom_site_aniso_label
    _atom_site_aniso_U_11
    _atom_site_aniso_U_22
    _atom_site_aniso_U_33
    _atom_site_aniso_U_12
    _atom_site_aniso_U_13
    _atom_site_aniso_U_23
    Ag1 0.0868(9) 0.0610(7) 0.0623(7) -0.0294(6) 0.0285(5) -0.0052(5)
    O1 0.051(6) 0.080(7) 0.107(8) 0.001(5) 0.007(5) 0.031(6)
    O2 0.078(7) 0.108(9) 0.091(7) -0.021(6) 0.003(6) 0.066(7)
    O3 0.064(6) 0.119(9) 0.104(8) -0.015(6) 0.016(6) 0.057(7)
    N1 0.063(6) 0.039(5) 0.039(5) -0.016(4) 0.009(4) 0.003(4)
    N2 0.054(6) 0.052(6) 0.055(6) -0.018(5) 0.009(5) 0.007(5)
    N3 0.066(7) 0.050(6) 0.067(7) 0.004(5) 0.008(6) -0.009(5)
    N4 0.056(7) 0.075(8) 0.070(7) -0.001(6) 0.016(6) 0.018(6)
    C1 0.083(10) 0.123(14) 0.055(8) -0.004(10) 0.013(7) 0.012(9)
    C2 0.059(8) 0.059(8) 0.055(7) 0.004(6) 0.008(6) 0.001(6)
    C3 0.056(9) 0.146(18) 0.112(14) 0.007(10) 0.027(9) 0.040(13)
    C4 0.038(6) 0.044(6) 0.048(6) 0.002(4) 0.004(5) -0.001(5)
    C5 0.050(7) 0.043(7) 0.071(8) -0.010(5) 0.005(6) 0.001(6)
    C6 0.077(10) 0.044(7) 0.131(14) -0.003(7) 0.011(9) 0.021(9)
    C7 0.080(9) 0.093(10) 0.090(12) -0.017(8) 0.020(8) 0.011(9)
    C8 0.083(10) 0.087(10) 0.098(12) 0.002(8) 0.016(9) 0.014(9)
    C7' 0.080(9) 0.093(10) 0.090(12) -0.017(8) 0.020(8) 0.011(9)
    C8' 0.083(10) 0.087(10) 0.098(12) 0.002(8) 0.016(9) 0.014(9)
loop_
    _geom_bond_atom_site_label_1
    _geom_bond_atom_site_label_2
    _geom_bond_site_symmetry_2
    _geom_bond_distance
    _geom_bond_publ_flag
    Ag1 N1 . 2.218(9) ?
    Ag1 N2 3_666 2.232(10) ?
    Ag1 O2 . 2.615(11) ?
    Ag1 O1 . 2.630(10) ?
    O1 N4 . 1.245(14) ?
    O2 N4 . 1.224(14) ?
    O3 N4 . 1.258(14) ?
    N1 C4 . 1.297(14) ?
    N1 N2 . 1.407(12) ?
    N2 C5 . 1.264(15) ?
    N2 Ag1 3_666 2.232(10) ?
    N3 C5 . 1.342(17) ?
    N3 C4 . 1.373(15) ?
    N3 H3 . 0.8900 ?
    C1 C2 . 1.520(19) ?
    C1 H1A . 0.9600 ?
    C1 H1B . 0.9600 ?
    C1 H1C . 0.9600 ?
    C2 C4 . 1.498(18) ?
    C2 C3 . 1.52(2) ?
    C2 H2 . 0.9800 ?
    C3 H3A . 0.9600 ?
    C3 H3B . 0.9600 ?
    C3 H3C . 0.9600 ?
    C5 C6 . 1.469(16) ?
    C6 C7' . 1.505(10) ?
    C6 C8' . 1.508(10) ?
    C6 C7 . 1.529(10) ?
    C6 C8 . 1.529(10) ?
    C6 H6 . 0.9800 ?
    C6 H6' . 0.9800 ?
    C7 H7A . 0.9600 ?
    C7 H7B . 0.9600 ?
    C7 H7C . 0.9600 ?
    C8 H8A . 0.9600 ?
    C8 H8B . 0.9600 ?
    C8 H8C . 0.9600 ?
    C7' H7'1 . 0.9600 ?
    C7' H7'2 . 0.9600 ?
    C7' H7'3 . 0.9600 ?
    C8' H8'1 . 0.9600 ?
    C8' H8'2 . 0.9600 ?
    C8' H8'3 . 0.9600 ?
loop_
    _geom_angle_atom_site_label_1
    _geom_angle_atom_site_label_2
    _geom_angle_atom_site_label_3
    _geom_angle_site_symmetry_1
    _geom_angle_site_symmetry_3
    _geom_angle
    _geom_angle_publ_flag
    N1 Ag1 N2 . 3_666 127.2(3) ?
    N1 Ag1 O2 . . 100.7(4) ?
    N2 Ag1 O2 3_666 . 108.0(4) ?
    N1 Ag1 O1 . . 110.5(4) ?
    N2 Ag1 O1 3_666 . 121.8(4) ?
    O2 Ag1 O1 . . 48.0(3) ?
    N4 O1 Ag1 . . 95.3(7) ?
    N4 O2 Ag1 . . 96.6(8) ?
    C4 N1 N2 . . 106.9(9) ?
    C4 N1 Ag1 . . 135.2(7) ?
    N2 N1 Ag1 . . 117.1(7) ?
    C5 N2 N1 . . 107.8(10) ?
    C5 N2 Ag1 . 3_666 136.3(9) ?
    N1 N2 Ag1 . 3_666 115.6(7) ?
    C5 N3 C4 . . 106.1(10) ?
    C5 N3 H3 . . 126.9 ?
    C4 N3 H3 . . 126.9 ?
    O2 N4 O1 . . 119.8(11) ?
    O2 N4 O3 . . 121.1(12) ?
    O1 N4 O3 . . 118.8(11) ?
    C2 C1 H1A . . 109.5 ?
    C2 C1 H1B . . 109.5 ?
    H1A C1 H1B . . 109.5 ?
    C2 C1 H1C . . 109.5 ?
    H1A C1 H1C . . 109.5 ?
    H1B C1 H1C . . 109.5 ?
    C4 C2 C1 . . 112.3(11) ?
    C4 C2 C3 . . 110.7(11) ?
    C1 C2 C3 . . 113.7(13) ?
    C4 C2 H2 . . 106.6 ?
    C1 C2 H2 . . 106.6 ?
    C3 C2 H2 . . 106.6 ?
    C2 C3 H3A . . 109.5 ?
    C2 C3 H3B . . 109.5 ?
    H3A C3 H3B . . 109.5 ?
    C2 C3 H3C . . 109.5 ?
    H3A C3 H3C . . 109.5 ?
    H3B C3 H3C . . 109.5 ?
    N1 C4 N3 . . 108.5(10) ?
    N1 C4 C2 . . 125.2(10) ?
    N3 C4 C2 . . 126.2(11) ?
    N2 C5 N3 . . 110.6(11) ?
    N2 C5 C6 . . 124.8(13) ?
    N3 C5 C6 . . 124.6(13) ?
    C5 C6 C7' . . 118.6(15) ?
    C5 C6 C8' . . 124.9(15) ?
    C7' C6 C8' . . 114.3(10) ?
    C5 C6 C7 . . 111.1(17) ?
    C5 C6 C8 . . 115.7(17) ?
    C7' C6 C8 . . 121(2) ?
    C7 C6 C8 . . 110.4(10) ?
    C5 C6 H6 . . 106.3 ?
    C7 C6 H6 . . 106.3 ?
    C8 C6 H6 . . 106.3 ?
    C6 C7 H7A . . 109.5 ?
    C6 C7 H7B . . 109.5 ?
    H7A C7 H7B . . 109.5 ?
    C6 C7 H7C . . 109.5 ?
    H7A C7 H7C . . 109.5 ?
    H7B C7 H7C . . 109.5 ?
    C6 C8 H8A . . 109.5 ?
    C6 C8 H8B . . 109.5 ?
    H8A C8 H8B . . 109.5 ?
    C6 C8 H8C . . 109.5 ?
    H8A C8 H8C . . 109.5 ?
    H8B C8 H8C . . 109.5 ?
    C6 C7' H7'1 . . 109.5 ?
    C6 C7' H7'2 . . 109.5 ?
    H7'1 C7' H7'2 . . 109.5 ?
    C6 C7' H7'3 . . 109.5 ?
    H7'1 C7' H7'3 . . 109.5 ?
    H7'2 C7' H7'3 . . 109.5 ?
    C6 C8' H8'1 . . 109.5 ?
    C6 C8' H8'2 . . 109.5 ?
    H8'1 C8' H8'2 . . 109.5 ?
    C6 C8' H8'3 . . 109.5 ?
    H8'1 C8' H8'3 . . 109.5 ?
    H8'2 C8' H8'3 . . 109.5 ?
loop_
    _geom_torsion_atom_site_label_1
    _geom_torsion_atom_site_label_2
    _geom_torsion_atom_site_label_3
    _geom_torsion_atom_site_label_4
    _geom_torsion_site_symmetry_1
    _geom_torsion_site_symmetry_2
    _geom_torsion_site_symmetry_3
    _geom_torsion_site_symmetry_4
    _geom_torsion
    _geom_torsion_publ_flag
    N1 Ag1 O1 N4 . . . . -89.2(9) ?
    N2 Ag1 O1 N4 3_666 . . . 82.9(9) ?
    O2 Ag1 O1 N4 . . . . -3.1(8) ?
    N1 Ag1 O2 N4 . . . . 111.2(9) ?
    N2 Ag1 O2 N4 3_666 . . . -113.7(9) ?
    O1 Ag1 O2 N4 . . . . 3.2(8) ?
    N2 Ag1 N1 C4 3_666 . . . -170.4(10) ?
    O2 Ag1 N1 C4 . . . . -47.8(11) ?
    O1 Ag1 N1 C4 . . . . 1.2(12) ?
    N2 Ag1 N1 N2 3_666 . . . -2.1(11) ?
    O2 Ag1 N1 N2 . . . . 120.4(8) ?
    O1 Ag1 N1 N2 . . . . 169.4(7) ?
    C4 N1 N2 C5 . . . . -1.3(13) ?
    Ag1 N1 N2 C5 . . . . -172.7(8) ?
    C4 N1 N2 Ag1 . . . 3_666 173.2(7) ?
    Ag1 N1 N2 Ag1 . . . 3_666 1.9(10) ?
    Ag1 O2 N4 O1 . . . . -5.8(14) ?
    Ag1 O2 N4 O3 . . . . -179.6(12) ?
    Ag1 O1 N4 O2 . . . . 5.8(14) ?
    Ag1 O1 N4 O3 . . . . 179.7(12) ?
    N2 N1 C4 N3 . . . . 1.0(12) ?
    Ag1 N1 C4 N3 . . . . 170.1(8) ?
    N2 N1 C4 C2 . . . . -178.6(10) ?
    Ag1 N1 C4 C2 . . . . -9.6(18) ?
    C5 N3 C4 N1 . . . . -0.4(13) ?
    C5 N3 C4 C2 . . . . 179.2(11) ?
    C1 C2 C4 N1 . . . . -126.3(14) ?
    C3 C2 C4 N1 . . . . 105.4(15) ?
    C1 C2 C4 N3 . . . . 54.0(16) ?
    C3 C2 C4 N3 . . . . -74.2(17) ?
    N1 N2 C5 N3 . . . . 1.1(14) ?
    Ag1 N2 C5 N3 3_666 . . . -171.8(9) ?
    N1 N2 C5 C6 . . . . 179.2(11) ?
    Ag1 N2 C5 C6 3_666 . . . 6(2) ?
    C4 N3 C5 N2 . . . . -0.4(14) ?
    C4 N3 C5 C6 . . . . -178.5(11) ?
    N2 C5 C6 C7' . . . . 74(3) ?
    N3 C5 C6 C7' . . . . -108(2) ?
    N2 C5 C6 C8' . . . . -88(3) ?
    N3 C5 C6 C8' . . . . 90(3) ?
    N2 C5 C6 C7 . . . . 104(2) ?
    N3 C5 C6 C7 . . . . -78(2) ?
    N2 C5 C6 C8 . . . . -128.8(19) ?
    N3 C5 C6 C8 . . . . 49(2) ?
loop_
    _geom_hbond_atom_site_label_D
    _geom_hbond_atom_site_label_H
    _geom_hbond_atom_site_label_A
    _geom_hbond_site_symmetry_A
    _geom_hbond_distance_DH
    _geom_hbond_distance_HA
    _geom_hbond_distance_DA
    _geom_hbond_angle_DHA
    _geom_hbond_publ_flag
    N3 H3 O1 2_645 0.89 2.06 2.930(10)
                                     167 yes
data_global
_journal_data_validation_number     ?
_journal_date_recd_electronic     2009-07-17
_journal_date_accepted     2009-07-17
_journal_name_full     'Acta Crystallographica, Section E'
_journal_year     2009
_journal_volume     65
_journal_issue      8
_journal_page_first     m974
_journal_page_last     m974
_journal_paper_category     QM
_journal_coeditor_code     XU2560
_publ_contact_author_name     'Dr Seik Weng Ng'
_publ_contact_author_address
;
 Department of Chemistry
 University of Malaya
 50603 Kuala Lumpur
 Malaysia
;
_publ_contact_author_email     seikweng@um.edu.my
_publ_contact_author_fax     '603 7967 6778'
_publ_contact_author_phone     '603 7967 4913'
_publ_section_title
;\
Bis(\m~2~-3,5-diisopropyl-4<i>H</i>-1,2,4-triazole-\k^2^<i>N</i>^1^:\
<i>N</i>^2^)bis[(nitrato-\k<i>O</i>)silver(I)]
;
loop_
    _publ_author_name
    _publ_author_address
    'Wang, Zhao-Yang'
;
Department of Chemistry
Zhengzhou University
Zhengzhou 450001
People's Republic of China
;
    'Wang, Ying-Li'
;
Department of Chemistry
Zhengzhou University
Zhengzhou 450001
People's Republic of China
;
    'Yang, Guang'
;
Department of Chemistry
Zhengzhou University
Zhengzhou 450001
People's Republic of China
;
    'Ng, Seik Weng'
;
Department of Chemistry
University of Malaya
50603 Kuala Lumpur
Malaysia
;
