# Supplementary material for: Bis(μ2-3,5-diisopropyl-4H-1,2,4-triazole-κ2 N 1:N 2)bis­[(nitrato-κO)silver(I)]
Source: Acta Crystallogr Sect E Struct Rep Online. 2009 Jul 22;65(Pt 8):m974. doi: 10.1107/S1600536809028384 (PMC2977357; doi:10.1107/S1600536809028384)
Supplement: Supplementary file 2 [file e-65-0m974-Isup2.hkl]

# 
# h,k,l, Fc-squared, Fo-squared, sigma(Fo-squared) and status flag 
# 
data_I
_shelx_title '  P21/n' 
_shelx_refln_list_code          4 
_shelx_F_calc_maximum      187.51 
_exptl_crystal_F_000       648.00 
_reflns_d_resolution_high  0.8410 
 
loop_ 
 _symmetry_equiv_pos_as_xyz 
 'x, y, z' 
 '-x+1/2, y+1/2, -z+1/2' 
 '-x, -y, -z' 
 'x-1/2, -y-1/2, z-1/2' 
 
_cell_length_a     5.7909 
_cell_length_b    14.5413 
_cell_length_c    14.5776 
_cell_angle_alpha  90.000 
_cell_angle_beta   99.523 
_cell_angle_gamma  90.000 
 
_shelx_F_squared_multiplier     1.000 
 
loop_ 
 _refln_index_h 
 _refln_index_k 
 _refln_index_l 
 _refln_F_squared_calc 
 _refln_F_squared_meas 
 _refln_F_squared_sigma 
 _refln_observed_status 
   2   0   0    11636.71    11778.86    213.97 o 
   4   0   0     1951.57     1789.44     87.76 o 
   6   0   0       91.79      113.77     68.09 o 
   1   1   0    15142.92    16096.15    445.63 o 
   2   1   0     3784.02     4095.30     72.55 o 
   3   1   0     2004.51     2057.91     44.88 o 
   4   1   0      152.92      152.83     20.79 o 
   5   1   0      263.83      311.49     33.26 o 
   6   1   0        0.79      -42.79     43.80 o 
   0   2   0     3374.16     4424.76     48.79 o 
   1   2   0      919.05      771.82     16.10 o 
   3   2   0     1339.78     1149.20     51.47 o 
   4   2   0      588.10      567.84     29.13 o 
   5   2   0      719.27      783.08     56.56 o 
   6   2   0        0.41      -66.36     44.28 o 
   1   3   0      381.99      961.14     56.44 o 
   2   3   0    12538.82    13302.67    557.37 o 
   3   3   0      936.51      821.91     25.84 o 
   4   3   0      280.19      259.25     38.82 o 
   5   3   0       30.12       65.98     33.20 o 
   6   3   0      189.09      194.91     43.36 o 
   0   4   0    17240.06    18202.06    554.62 o 
   1   4   0     5751.07     5382.33    143.44 o 
   2   4   0     2632.10     3276.71    196.37 o 
   3   4   0      291.55      312.35     20.62 o 
   4   4   0      226.42      347.71     38.57 o 
   5   4   0      336.96      341.97     33.06 o 
   6   4   0      104.36       70.75     40.13 o 
   1   5   0     2998.74     3615.51     42.67 o 
   2   5   0     3086.28     2739.31     92.14 o 
   3   5   0     2602.41     2491.11     90.14 o 
   4   5   0      231.31      286.57     28.97 o 
   5   5   0      418.80      420.25     45.06 o 
   6   5   0      229.07      197.15     46.09 o 
   0   6   0    13034.68    13077.03    331.49 o 
   1   6   0        4.25       28.00     12.30 o 
   2   6   0      523.47      909.16     67.12 o 
   3   6   0        4.92       89.34     25.35 o 
   4   6   0     1672.51     1581.65     39.52 o 
   5   6   0      118.22      116.41     36.40 o 
   6   6   0       27.58      -18.35     39.11 o 
   1   7   0     8675.95     7880.49    196.87 o 
   2   7   0     1733.88     1849.08     67.66 o 
   3   7   0      635.50      608.15     46.27 o 
   4   7   0      237.38      228.84     35.17 o 
   5   7   0      187.70      237.65     40.85 o 
   6   7   0        2.38      -31.14     39.63 o 
   0   8   0    12413.13    12809.21    660.51 o 
   1   8   0      832.76      711.18     24.74 o 
   2   8   0       52.33      109.38     40.44 o 
   3   8   0      632.10      749.53     40.10 o 
   4   8   0      560.99      512.74     45.58 o 
   5   8   0        0.74       87.89     61.39 o 
   6   8   0       14.48       31.73     41.96 o 
   1   9   0       56.26       90.74     20.67 o 
   2   9   0     2755.52     2368.04     53.52 o 
   3   9   0      365.24      404.11     39.47 o 
   4   9   0        3.19      -10.18     30.23 o 
   5   9   0       90.96       67.95     62.51 o 
   0  10   0      606.77      768.89    120.25 o 
   1  10   0     1480.54     1296.13     34.18 o 
   2  10   0      287.52      285.54     38.77 o 
   3  10   0      471.75      413.22     35.49 o 
   4  10   0      117.55      211.22     39.31 o 
   5  10   0      398.83      464.77     53.96 o 
   1  11   0      866.08      786.11     27.48 o 
   2  11   0      692.72      646.39     43.81 o 
   3  11   0       19.23       56.75     52.11 o 
   4  11   0       42.01      -23.54     33.44 o 
   5  11   0      220.34      192.52     46.01 o 
   0  12   0     1241.53     1296.46     59.46 o 
   1  12   0       97.68       88.53     22.93 o 
   2  12   0        4.40       53.34     35.87 o 
   3  12   0       20.37       65.14     33.51 o 
   4  12   0      448.63      466.99     50.91 o 
   1  13   0      146.04      238.66     34.73 o 
   2  13   0        3.59       67.32     35.82 o 
   3  13   0      453.67      537.75     54.40 o 
   4  13   0       89.55       82.76     42.02 o 
   0  14   0      701.85      723.89     42.35 o 
   1  14   0       65.91       69.47     43.44 o 
   2  14   0        8.31       25.26     31.50 o 
   3  14   0       95.14      121.26     46.28 o 
   1  15   0      106.20      115.65     32.36 o 
   2  15   0      578.82      584.76     43.36 o 
   3  15   0       83.23       20.30     45.58 o 
   0  16   0       16.27       38.17     54.26 o 
   1  16   0      190.23      229.80     48.48 o 
   2  16   0       15.89       58.01     38.06 o 
   1  17   0       20.41       45.56     93.29 o 
  -5   0   1       35.87       58.44     44.39 o 
  -3   0   1     6059.51     5931.39    187.88 o 
  -1   0   1     5554.39     5328.02     59.19 o 
   1   0   1    27680.14    28766.71    781.73 o 
   3   0   1        3.33       -4.10     16.86 o 
   5   0   1      545.51      512.60     43.26 o 
  -6   1   1       21.31       67.41     47.33 o 
  -5   1   1      279.44      368.89     43.88 o 
  -4   1   1     2192.44     1950.69     46.54 o 
  -3   1   1     1316.26     1267.33     26.56 o 
  -2   1   1     1803.94     2622.46    308.36 o 
  -1   1   1       15.78      613.35    167.92 o 
   0   1   1    32130.49    34187.96   1440.97 o 
   1   1   1    15722.71    17582.45    441.59 o 
   2   1   1     5860.96     6447.81     53.57 o 
   3   1   1     2803.03     2740.68     59.68 o 
   4   1   1     1177.96      947.80     41.74 o 
   5   1   1       36.14       55.53     24.04 o 
   6   1   1       33.96       43.69     35.83 o 
  -6   2   1       42.74       62.90     47.11 o 
  -5   2   1      213.15      289.64     44.63 o 
  -4   2   1        2.55      -28.61     19.07 o 
  -3   2   1     2103.91     2009.74     42.95 o 
  -2   2   1     6870.84     6508.69     92.30 o 
  -1   2   1      431.37      445.22     29.06 o 
   0   2   1      767.12      952.33     57.15 o 
   1   2   1    12245.20    12951.11    293.27 o 
   2   2   1    21003.44    21631.96    372.47 o 
   3   2   1      162.12      175.99     17.46 o 
   4   2   1     1759.78     1559.18     43.47 o 
   5   2   1       34.40       15.45     26.94 o 
   6   2   1       27.25      -35.34     43.43 o 
  -6   3   1       99.76      104.54     68.20 o 
  -5   3   1      478.09      533.16     33.47 o 
  -4   3   1        2.99      -19.27     18.99 o 
  -3   3   1      359.35      367.81     20.69 o 
  -2   3   1     1192.61     2621.66     58.87 o 
  -1   3   1     7250.32     7071.20    361.35 o 
   0   3   1      412.49      521.11     18.17 o 
   1   3   1     3920.87     3816.72     96.81 o 
   2   3   1      288.58      373.88     49.54 o 
   3   3   1     3259.79     3179.69    100.49 o 
   4   3   1       73.78       45.24     22.09 o 
   5   3   1       64.57       39.26     25.28 o 
   6   3   1       16.22       14.23     37.67 o 
  -6   4   1      164.99      183.97     42.93 o 
  -5   4   1       63.64      198.54     36.92 o 
  -4   4   1      390.22      373.22     27.68 o 
  -3   4   1      456.79      484.74     21.47 o 
  -2   4   1    11945.78    11773.07    134.11 o 
  -1   4   1     1057.30     1179.50     67.91 o 
   0   4   1     1651.83     1887.20     24.88 o 
   1   4   1     3250.07     4106.43    100.06 o 
   2   4   1     6687.36     6200.22     75.30 o 
   3   4   1      181.42      258.87     70.09 o 
   4   4   1       18.19       28.12     21.60 o 
   5   4   1      140.67      170.91     30.60 o 
   6   4   1      211.85      112.45     44.93 o 
  -6   5   1        0.01       -0.78     38.30 o 
  -5   5   1      408.85      439.99     45.32 o 
  -4   5   1     2475.41     2374.39     45.00 o 
  -3   5   1       45.47       67.07     17.02 o 
  -2   5   1      874.60     1985.92     56.83 o 
  -1   5   1     7397.98     7670.80    137.52 o 
   0   5   1    11572.25    11636.89    221.23 o 
   1   5   1      875.19      768.49     20.33 o 
   2   5   1     4416.39     4489.01     47.00 o 
   3   5   1      492.08      517.45     66.72 o 
   4   5   1      494.72      506.36     28.90 o 
   5   5   1       31.16       16.33     32.14 o 
   6   5   1      116.52      162.01     86.42 o 
  -6   6   1       22.91        2.75     36.85 o 
  -5   6   1      640.37      535.94     40.61 o 
  -4   6   1      732.18      595.57     50.34 o 
  -3   6   1     4608.24     4296.21     72.26 o 
  -2   6   1      347.78      400.24     31.08 o 
  -1   6   1      852.78      603.84     18.46 o 
   0   6   1       90.83      141.60     19.62 o 
   1   6   1    12663.68    10463.54    162.97 o 
   2   6   1      768.75     1410.51    134.39 o 
   3   6   1      321.85      551.61     56.62 o 
   4   6   1        0.30       23.32     22.27 o 
   5   6   1      183.66      256.69     41.99 o 
   6   6   1        6.97       53.16     40.56 o 
  -6   7   1       12.13      -19.56     39.22 o 
  -5   7   1       59.33       83.86     35.39 o 
  -4   7   1      734.69      624.10     48.25 o 
  -3   7   1      193.82      349.04     38.37 o 
  -2   7   1     1030.44      919.93     79.22 o 
  -1   7   1     1441.03     1584.92     44.11 o 
   0   7   1     8139.86     8250.99     91.31 o 
   1   7   1      241.86      251.47     19.52 o 
   2   7   1     1769.08     1733.23     50.76 o 
   3   7   1      221.03      385.47     25.89 o 
   4   7   1      930.70      724.31     40.77 o 
   5   7   1       26.30       84.07     37.18 o 
   6   7   1       12.10      -19.89     40.60 o 
  -6   8   1       22.46       33.67     43.96 o 
  -5   8   1        0.00       30.42     34.47 o 
  -4   8   1       59.43       31.29     30.13 o 
  -3   8   1     1663.77     1520.82    154.08 o 
  -2   8   1     2068.87     1725.69     70.61 o 
  -1   8   1       55.27      134.71     20.39 o 
   0   8   1      101.87      297.52     78.45 o 
   1   8   1     2355.94     2505.61     39.48 o 
   2   8   1     2144.80     2400.89     40.64 o 
   3   8   1      105.34      127.02     23.46 o 
   4   8   1      419.71      450.13     37.17 o 
   5   8   1       75.94       33.06     35.27 o 
  -5   9   1      252.66      264.48     44.77 o 
  -4   9   1       46.43       35.66     31.62 o 
  -3   9   1      847.09      802.45     72.65 o 
  -2   9   1      484.11      629.65     75.62 o 
  -1   9   1     3163.47     2631.81     59.20 o 
   0   9   1      779.68     1585.32     56.55 o 
   1   9   1     1114.94     1073.62     30.96 o 
   2   9   1       79.75      130.47     21.96 o 
   3   9   1     1724.56     1714.90     47.20 o 
   4   9   1       97.64       45.09     32.78 o 
   5   9   1       23.31       43.14     38.98 o 
  -5  10   1      197.12      197.74     46.71 o 
  -4  10   1      293.86      335.46     42.17 o 
  -3  10   1       48.69       98.06     31.33 o 
  -2  10   1     1516.19     1204.26     50.99 o 
  -1  10   1      377.80      387.85     22.24 o 
   0  10   1      557.76      558.66     23.18 o 
   1  10   1      136.93      303.91     41.08 o 
   2  10   1     2614.03     2120.58     69.83 o 
   3  10   1      110.67       84.69     31.21 o 
   4  10   1       70.63      100.53     36.17 o 
   5  10   1       52.87       68.44     40.50 o 
  -5  11   1      298.91      220.36     49.51 o 
  -4  11   1      559.60      566.83    112.91 o 
  -3  11   1       14.51       36.39     31.52 o 
  -2  11   1        0.79       23.65     31.60 o 
  -1  11   1     1046.95      916.99     34.16 o 
   0  11   1     1817.69     1487.48     32.72 o 
   1  11   1      110.26       98.15     24.66 o 
   2  11   1      198.47      249.66     40.61 o 
   3  11   1      132.19      132.88     37.96 o 
   4  11   1       50.01       70.09     36.87 o 
   5  11   1      107.93       90.99     42.58 o 
  -4  12   1      218.17      127.87     40.55 o 
  -3  12   1     1022.70      871.43     87.39 o 
  -2  12   1      182.51      335.11     43.43 o 
  -1  12   1       18.05       36.63     25.00 o 
   0  12   1       41.28      113.55     22.06 o 
   1  12   1      903.64      838.40     34.20 o 
   2  12   1       74.58       87.76     52.59 o 
   3  12   1        2.49       -5.72     31.63 o 
   4  12   1       41.18       92.46     41.14 o 
  -4  13   1      457.56      463.65     53.91 o 
  -3  13   1      147.08      221.23     44.39 o 
  -2  13   1      346.44      423.99     38.18 o 
  -1  13   1        2.75        5.94     25.39 o 
   0  13   1      856.59      772.62     29.23 o 
   1  13   1      134.07      145.05     24.81 o 
   2  13   1      200.03      358.83     70.50 o 
   3  13   1       16.31       51.89     39.65 o 
   4  13   1      174.30      101.84     43.72 o 
  -4  14   1       50.84       77.01     43.83 o 
  -3  14   1      280.10      357.56     93.02 o 
  -2  14   1      347.53      407.27     41.56 o 
  -1  14   1      118.39       93.76     32.97 o 
   0  14   1      264.75      284.61     28.88 o 
   1  14   1      383.90      453.19     38.85 o 
   2  14   1       16.76       58.12     38.73 o 
   3  14   1      242.46      162.24     46.84 o 
  -3  15   1      104.10      135.76     39.64 o 
  -2  15   1       51.72       75.11     35.69 o 
  -1  15   1      537.73      573.74     40.51 o 
   0  15   1      134.82      165.75     33.56 o 
   1  15   1        1.45       11.40     31.06 o 
   2  15   1        3.73       15.48     33.78 o 
   3  15   1      149.87      248.18     51.01 o 
  -2  16   1      337.17      383.36     45.21 o 
  -1  16   1        2.59       19.83     34.29 o 
   0  16   1       97.56      159.10     42.76 o 
   1  16   1        3.71      -19.24     33.03 o 
   2  16   1      281.74      246.40     42.71 o 
  -1  17   1      147.84      121.03     39.95 o 
   0  17   1       27.25        6.50     51.25 o 
   1  17   1       49.36       87.22     50.07 o 
  -6   0   2       28.03       85.67     65.30 o 
  -4   0   2     3725.18     3367.89     55.48 o 
  -2   0   2     5806.90     6830.68     89.64 o 
   0   0   2     5421.11     5565.92    221.65 o 
   2   0   2     7423.02     7095.63     70.58 o 
   4   0   2      225.08      188.16     50.82 o 
   6   0   2       27.36       19.16     43.58 o 
  -6   1   2       55.48       72.30     44.43 o 
  -5   1   2       15.22       -0.79     30.89 o 
  -4   1   2       94.35       18.84     29.55 o 
  -3   1   2     4618.36     4561.46     75.70 o 
  -2   1   2     1364.90     1808.17    247.18 o 
  -1   1   2       15.97     1108.17     28.09 o 
   0   1   2     1102.77     1184.32     71.92 o 
   1   1   2     9358.87     9473.35     69.86 o 
   2   1   2     8857.65     9471.75     77.38 o 
   3   1   2       12.50      -10.29     13.00 o 
   4   1   2      434.38      479.21     25.53 o 
   5   1   2      844.32      752.05     32.65 o 
   6   1   2        2.27      -46.66     31.10 o 
  -6   2   2       71.07       88.26     47.46 o 
  -5   2   2       56.37       68.37     33.66 o 
  -4   2   2      434.91      401.73     26.06 o 
  -3   2   2       14.05       -2.97     14.72 o 
  -2   2   2     3660.09     5266.75    297.99 o 
  -1   2   2     4100.49     4634.78    195.29 o 
   0   2   2     2635.92     2178.46     64.26 o 
   1   2   2     7719.33     7859.98    207.77 o 
   2   2   2     4561.90     3994.38     39.68 o 
   3   2   2     4896.00     4788.83    124.81 o 
   4   2   2      175.67      143.14     22.54 o 
   5   2   2       10.69       32.06     27.06 o 
   6   2   2       26.60       12.82     47.88 o 
  -6   3   2      133.03      229.14     71.09 o 
  -5   3   2       57.58      100.25     36.06 o 
  -4   3   2     1043.11     1008.87     32.22 o 
  -3   3   2      129.83      147.31     39.09 o 
  -2   3   2    12149.32    13090.26    605.17 o 
  -1   3   2       46.55      352.84     34.42 o 
   0   3   2    20597.81    25883.60   1407.10 o 
   1   3   2      811.95     1051.00     38.23 o 
   2   3   2     5540.07     5739.97    206.50 o 
   3   3   2       11.97       27.40     14.99 o 
   4   3   2     1485.49     1458.35     40.19 o 
   5   3   2      154.95      183.00     30.34 o 
   6   3   2       25.53      -12.69     32.66 o 
  -6   4   2        0.66      -28.33     34.47 o 
  -5   4   2      927.59      866.89     45.02 o 
  -4   4   2      382.26      402.25     27.65 o 
  -3   4   2        1.58        7.48     20.24 o 
  -1   4   2    29045.89    26888.59   1222.26 o 
   0   4   2     2285.30     2065.00     57.94 o 
   1   4   2      203.42      163.63     25.48 o 
   2   4   2     3113.52     2940.72     42.14 o 
   3   4   2     4453.20     4646.80    162.86 o 
   4   4   2       22.01        3.42     22.32 o 
   5   4   2        0.12       22.55     26.84 o 
   6   4   2        9.25       17.84     39.83 o 
  -6   5   2       15.82      -13.23     36.06 o 
  -5   5   2       65.11      179.58     64.71 o 
  -4   5   2     1099.16     1013.30     42.44 o 
  -3   5   2      861.73      749.36     24.31 o 
  -2   5   2     2143.55     2212.27    139.41 o 
  -1   5   2      495.48      580.70     32.21 o 
   0   5   2     1864.87     2989.06    228.38 o 
   1   5   2     6509.00     6330.33     51.70 o 
   2   5   2     1489.67     1558.64    120.53 o 
   3   5   2       15.27       93.15     59.94 o 
   4   5   2       44.46       56.12     24.10 o 
   5   5   2       40.22       90.97     30.94 o 
   6   5   2       43.14       31.89     42.20 o 
  -6   6   2       96.73       52.65     40.59 o 
  -5   6   2       52.03       20.49     32.12 o 
  -4   6   2     1441.15     1424.01     99.56 o 
  -3   6   2      888.27      810.96     45.62 o 
  -2   6   2     5617.36     5546.86    203.17 o 
  -1   6   2       36.23      320.53    122.46 o 
   0   6   2     7439.53     7201.18    206.14 o 
   1   6   2      331.18      381.65     23.72 o 
   2   6   2     4610.36     4099.38     94.05 o 
   3   6   2      126.16      124.40     22.13 o 
   4   6   2      263.64      289.31     30.70 o 
   5   6   2       37.95       56.50     35.41 o 
   6   6   2       74.38      103.24     44.29 o 
  -6   7   2       25.17       38.30     59.89 o 
  -5   7   2        1.73       25.35     32.43 o 
  -4   7   2      140.07       88.05     30.26 o 
  -3   7   2     3564.29     3193.77     64.55 o 
  -2   7   2     2098.52     1998.11    102.21 o 
  -1   7   2      394.93      379.88     28.03 o 
   0   7   2       87.32      703.99     81.01 o 
   1   7   2     7151.90     6139.22     76.26 o 
   3   7   2      115.59      209.86     40.58 o 
   4   7   2      305.00      399.84     33.69 o 
   5   7   2      247.48      228.97     54.20 o 
   6   7   2        0.59       -9.89     41.96 o 
  -6   8   2       22.52      -14.88     40.42 o 
  -5   8   2      130.16      137.37     39.19 o 
  -4   8   2      465.36      508.72     44.16 o 
  -3   8   2      287.41      393.93     35.86 o 
  -2   8   2     2136.53     1622.40     39.91 o 
  -1   8   2     3143.52     2432.25     52.31 o 
   0   8   2      235.65      626.72     39.85 o 
   1   8   2      107.10       79.80     19.95 o 
   2   8   2      277.88      389.51     26.20 o 
   3   8   2     1593.28     1579.16     39.31 o 
   4   8   2      363.25      235.07     38.35 o 
   5   8   2       37.95       97.85     38.31 o 
  -5   9   2       40.57       64.57     39.35 o 
  -4   9   2      146.82      194.66     37.16 o 
  -3   9   2      481.07      466.57     44.44 o 
  -2   9   2     2176.18     1996.79    157.84 o 
  -1   9   2        1.51       20.33     14.79 o 
   0   9   2     2376.86     2329.64     40.79 o 
   1   9   2      247.54      417.46     59.00 o 
   2   9   2     1818.81     1862.08    103.44 o 
   3   9   2       72.34       70.41     25.29 o 
   4   9   2      410.19      458.67     46.05 o 
   5   9   2       47.29       27.50     40.04 o 
  -5  10   2      290.78      396.46     60.48 o 
  -4  10   2      145.49      231.09     44.61 o 
  -3  10   2        1.00       11.65     29.29 o 
  -2  10   2        3.09       29.02     27.18 o 
  -1  10   2     2841.03     2710.33     69.46 o 
   0  10   2       66.91       88.18     18.02 o 
   1  10   2       95.56       74.96     31.34 o 
   2  10   2       21.26       10.14     21.50 o 
   3  10   2      740.50      627.86     38.38 o 
   4  10   2        4.28       -1.67     32.73 o 
   5  10   2        0.06       57.82     41.70 o 
  -5  11   2       42.55       59.01     40.68 o 
  -4  11   2      636.32      505.08     44.67 o 
  -3  11   2     1143.31     1071.30     85.99 o 
  -2  11   2      567.47      581.86     33.85 o 
  -1  11   2        0.06      -27.66     21.37 o 
   0  11   2     2387.72     2538.56     61.69 o 
   1  11   2      798.26      742.43     42.71 o 
   2  11   2      385.57      393.36     38.91 o 
   3  11   2      119.11      179.36     36.92 o 
   4  11   2       46.82       28.37     39.08 o 
   5  11   2       37.88       49.12     43.20 o 
  -4  12   2      469.43      506.02     52.04 o 
  -3  12   2      374.71      327.38     84.28 o 
  -2  12   2      909.30      804.46     37.34 o 
  -1  12   2      427.61      505.59     35.87 o 
   0  12   2      538.96      559.97     26.48 o 
   1  12   2        2.72      -18.65     28.46 o 
   2  12   2      979.62     1016.91     60.58 o 
   3  12   2      122.87      118.06     36.23 o 
   4  12   2        9.85       10.24     72.06 o 
  -4  13   2      150.36       95.57     46.91 o 
  -3  13   2      544.21      630.07     56.44 o 
  -2  13   2      247.80      249.63     34.68 o 
  -1  13   2        0.00       18.86     26.08 o 
   0  13   2      283.40      323.99     27.59 o 
   1  13   2     1264.96     1005.47     38.72 o 
   2  13   2       69.70       82.43     37.15 o 
   3  13   2        2.88        4.23     40.53 o 
   4  13   2       88.58       97.64     43.02 o 
  -4  14   2       61.24       45.29     43.46 o 
  -3  14   2      175.49      189.93     37.89 o 
  -2  14   2      317.55      381.46     40.44 o 
  -1  14   2      467.69      501.07     52.90 o 
   0  14   2      555.30      486.60     32.73 o 
   1  14   2      212.46      172.09     28.08 o 
   2  14   2      174.74      305.47     77.58 o 
   3  14   2       47.24       95.52     65.51 o 
  -3  15   2       32.08       43.98     38.52 o 
  -2  15   2      514.79      569.21     47.60 o 
  -1  15   2        1.83       -3.11     30.47 o 
   0  15   2      372.01      434.73     42.01 o 
   1  15   2      107.61       92.40     34.49 o 
   2  15   2        2.06       18.58     58.92 o 
   3  15   2       83.57       64.14     49.76 o 
  -2  16   2        8.16        6.70     36.89 o 
  -1  16   2      306.70      326.23     41.31 o 
   0  16   2        3.64       26.98     34.02 o 
   1  16   2        3.70        0.18     42.39 o 
   2  16   2       37.74       36.11     38.40 o 
  -1  17   2        2.09      -20.02     56.30 o 
   0  17   2       68.76       13.74     46.67 o 
  -5   0   3      434.26      465.46     63.26 o 
  -3   0   3     5162.77     5044.37     60.77 o 
  -1   0   3      297.47      340.49     14.37 o 
   1   0   3     2849.36     2702.40     25.56 o 
   3   0   3      429.63      492.35     29.95 o 
   5   0   3      708.93      677.31     45.10 o 
  -6   1   3      165.82      153.40     53.83 o 
  -5   1   3       15.20        1.80     32.13 o 
  -4   1   3     1214.58     1316.13     60.67 o 
  -3   1   3     1033.73     1100.91     32.80 o 
  -2   1   3    13263.69    14064.18    343.06 o 
  -1   1   3      132.46      159.30     23.27 o 
   0   1   3      495.64      629.53     22.56 o 
   1   1   3      329.17      470.06     40.87 o 
   2   1   3     6754.20     6525.84    103.52 o 
   3   1   3      287.07      298.87     20.21 o 
   4   1   3        6.02       -2.71     18.70 o 
   5   1   3      142.88      204.62     28.48 o 
   6   1   3       31.43       19.22     37.90 o 
  -6   2   3      123.87      125.50     48.52 o 
  -5   2   3       68.60       81.15     34.61 o 
  -4   2   3     1215.88     1053.34     32.40 o 
  -3   2   3     2135.36     2060.72     35.17 o 
  -2   2   3     5056.59     6865.94    244.90 o 
  -1   2   3     3070.87     3645.47     69.72 o 
   0   2   3    35158.88    35219.14   1618.08 o 
   1   2   3     4570.12     4557.73     69.71 o 
   2   2   3      747.57     1050.13    133.45 o 
   3   2   3      578.56      516.71     21.71 o 
   4   2   3     1110.00     1143.05     44.44 o 
   5   2   3       24.03       38.25     24.08 o 
   6   2   3        4.91       20.53     30.09 o 
  -6   3   3        0.29        5.83     43.68 o 
  -5   3   3      706.57      639.41     44.91 o 
  -4   3   3       15.80       40.04     19.96 o 
  -3   3   3     1845.91     1778.76     34.37 o 
  -2   3   3      497.50     2178.17    608.50 o 
  -1   3   3     4559.31     4114.75     69.88 o 
   0   3   3     6091.68     6447.04    174.90 o 
   1   3   3       38.19       52.84      9.38 o 
   2   3   3       88.85       82.80     15.85 o 
   3   3   3     8140.56     7410.07    163.70 o 
   4   3   3       30.11       52.08     20.65 o 
   5   3   3      117.12       98.18     25.80 o 
   6   3   3        0.47        0.84     35.69 o 
  -6   4   3       24.09       45.98     36.76 o 
  -5   4   3       40.72      192.74     36.24 o 
  -4   4   3     1252.78     1180.82     50.88 o 
  -3   4   3       69.34       87.08     16.83 o 
  -2   4   3     1122.12     1557.81    143.41 o 
  -1   4   3       11.87       36.17     11.01 o 
   0   4   3     9455.16    12307.10    625.01 o 
   1   4   3     1660.55     1396.33     21.59 o 
   2   4   3     1377.81     1420.29     30.98 o 
   3   4   3       20.30       19.02     16.46 o 
   4   4   3     2049.85     1860.30     38.75 o 
   5   4   3       85.31      127.28     30.50 o 
   6   4   3        7.12      -21.20     46.66 o 
  -6   5   3       49.93       41.46     38.51 o 
  -5   5   3      386.12      405.74     44.82 o 
  -4   5   3      846.43      876.58    129.90 o 
  -3   5   3      356.02      396.37     84.58 o 
  -2   5   3     5153.18     5160.22     62.45 o 
  -1   5   3     3543.52     3973.29     80.63 o 
   0   5   3     5050.92     5284.98    154.28 o 
   1   5   3      741.95      819.08     70.51 o 
   2   5   3     5110.98     5164.24     47.56 o 
   3   5   3     1682.22     1511.47     43.97 o 
   4   5   3      125.87      162.46     26.89 o 
   5   5   3       14.95       45.21     29.91 o 
   6   5   3       21.80       -7.83     44.50 o 
  -6   6   3       20.53       27.94     40.96 o 
  -5   6   3       77.33       53.72     33.31 o 
  -4   6   3      275.68      251.44     34.26 o 
  -3   6   3     3004.72     2674.54     54.98 o 
  -2   6   3      651.77     1913.65     65.41 o 
  -1   6   3     2911.07     2507.45    127.33 o 
   0   6   3      880.84     2076.20    169.08 o 
   1   6   3     3756.06     3124.77     63.61 o 
   2   6   3      714.96      809.78     85.98 o 
   3   6   3      690.80      745.98     29.37 o 
   4   6   3       16.21       14.83     24.24 o 
   5   6   3       68.23       75.13     36.92 o 
   6   6   3       46.31       76.28     46.42 o 
  -6   7   3      123.76       67.57     43.74 o 
  -5   7   3      331.27      462.83     47.62 o 
  -4   7   3      310.61      355.17     38.46 o 
  -3   7   3      328.27      384.12     33.76 o 
  -2   7   3     6650.10     5872.16     73.81 o 
  -1   7   3      727.11      813.27     33.98 o 
   0   7   3     1339.74      993.21     25.44 o 
   1   7   3       52.91      392.64     73.98 o 
   2   7   3     3636.19     2967.66     45.06 o 
   3   7   3      283.00      397.14     26.17 o 
   4   7   3       83.04      107.97     27.37 o 
   5   7   3       42.38       45.65     37.70 o 
  -6   8   3       65.20      126.19     51.20 o 
  -5   8   3       60.29       31.53     35.34 o 
  -4   8   3      267.38      396.34     60.10 o 
  -3   8   3     2460.92     2345.13     65.94 o 
  -2   8   3     1371.94     1364.55    222.22 o 
  -1   8   3      643.30      567.95     51.51 o 
   0   8   3     5220.87     3979.92     81.50 o 
   1   8   3     1286.79     1439.38     68.36 o 
   3   8   3        9.56       36.13     22.94 o 
   4   8   3      678.68      679.77     35.22 o 
   5   8   3      123.28      101.70     40.31 o 
  -5   9   3      331.32      385.67     49.27 o 
  -4   9   3       38.46       45.77     33.26 o 
  -3   9   3      161.15      224.91     34.23 o 
  -2   9   3      836.01      861.61     33.50 o 
  -1   9   3     4041.38     3382.40    117.78 o 
   0   9   3       51.20       43.87     18.82 o 
   1   9   3     1296.02     1170.65     42.83 o 
   2   9   3       83.46       62.19     23.15 o 
   3   9   3      279.78      346.08     40.28 o 
   4   9   3       15.82       13.06     33.62 o 
   5   9   3       57.86       98.93     43.84 o 
  -5  10   3       17.83       47.98     40.08 o 
  -4  10   3      598.20      554.48    101.70 o 
  -3  10   3       49.69       57.28     29.44 o 
  -2  10   3      816.33      933.64     55.64 o 
  -1  10   3       28.51       30.16     21.01 o 
   0  10   3     3929.77     3616.55     53.16 o 
   1  10   3      100.14      210.12     31.28 o 
   2  10   3      294.79      268.21     33.96 o 
   3  10   3       21.86       38.41     25.44 o 
   4  10   3      389.53      382.23     46.85 o 
   5  10   3        0.07       17.00     40.47 o 
  -5  11   3       53.24       63.55     41.96 o 
  -4  11   3      227.73      248.24     42.46 o 
  -3  11   3      426.85      449.62     56.99 o 
  -2  11   3      288.41      548.50     36.33 o 
  -1  11   3     1137.59      954.20     34.56 o 
   0  11   3        9.08       39.21     26.15 o 
   1  11   3       49.48       88.02     25.06 o 
   2  11   3      796.98      756.42     59.63 o 
   3  11   3      903.14      745.61     45.49 o 
   4  11   3       26.15       35.93     37.15 o 
  -4  12   3      266.32      145.53     47.55 o 
  -3  12   3      828.65      783.57     54.13 o 
  -2  12   3      182.73      176.64     36.36 o 
  -1  12   3      215.54      198.17     28.85 o 
   0  12   3      133.84      336.71     38.60 o 
   1  12   3     1579.00     1468.17     71.66 o 
   2  12   3      190.27      128.55     29.13 o 
   3  12   3      271.51      371.67     46.06 o 
   4  12   3       20.92      -34.46     47.13 o 
  -4  13   3      144.04      118.34     43.46 o 
  -3  13   3      139.03      157.08     35.50 o 
  -2  13   3     1329.83     1189.28     43.38 o 
  -1  13   3      302.64      286.41     33.13 o 
   0  13   3      250.20      251.23     31.60 o 
   1  13   3      267.72      352.43     72.71 o 
   2  13   3     1250.83     1038.76     77.67 o 
   3  13   3       53.08       39.53     42.67 o 
   4  13   3        0.24      -32.73     41.85 o 
  -4  14   3       23.96       30.45     49.54 o 
  -3  14   3      147.52      172.07     38.09 o 
  -2  14   3      516.64      561.13     44.52 o 
  -1  14   3       58.90       59.91     30.22 o 
   0  14   3      496.87      530.07     40.19 o 
   1  14   3      493.13      484.65     40.64 o 
   2  14   3       49.86       31.81     38.85 o 
   3  14   3       24.08       83.47     46.79 o 
  -3  15   3        1.59      -11.50     47.26 o 
  -2  15   3      193.79      196.17     39.48 o 
  -1  15   3      411.05      458.46     41.36 o 
   0  15   3       15.59       -7.55     30.55 o 
   1  15   3       64.37       61.26     34.12 o 
   2  15   3        5.42      -12.46     62.94 o 
  -2  16   3       30.73       30.88     47.29 o 
  -1  16   3       25.26      -12.18     43.88 o 
   0  16   3      343.79      326.06     50.89 o 
   1  16   3        0.45       83.85     64.98 o 
   2  16   3        4.46      -77.09     61.55 o 
   0  17   3        7.87       -8.78     46.95 o 
  -6   0   4      702.06      677.99     72.91 o 
  -4   0   4       49.02       72.76     22.73 o 
  -2   0   4    20330.20    19678.56    230.27 o 
   0   0   4    10005.96    10504.12    742.04 o 
   2   0   4     4783.47     4565.91     83.96 o 
   4   0   4       15.91      -27.45     35.97 o 
   6   0   4       64.00       36.08     49.36 o 
  -6   1   4       37.49       34.75     45.14 o 
  -5   1   4      504.87      573.67     64.39 o 
  -4   1   4      602.14      549.91     41.35 o 
  -3   1   4     2439.83     2279.66     36.68 o 
  -1   1   4    12979.02    12877.99    144.33 o 
   0   1   4     1290.65     1294.41     17.43 o 
   1   1   4     1763.81     1636.11     37.15 o 
   2   1   4      823.84      869.43     22.24 o 
   3   1   4        3.50      -22.08     15.98 o 
   4   1   4       93.43      102.51     25.64 o 
   5   1   4      155.54      156.06     32.76 o 
   6   1   4        0.24      -21.57     31.05 o 
  -6   2   4       15.48      -15.14     44.05 o 
  -5   2   4      286.85      397.44     45.05 o 
  -4   2   4        0.22       18.49     19.29 o 
  -3   2   4     2367.28     2351.65     39.90 o 
  -2   2   4     8067.11     8017.78    100.99 o 
  -1   2   4    11824.64    11179.60    247.73 o 
   0   2   4     1238.27     1407.23     57.63 o 
   1   2   4     7501.04     6707.65     57.70 o 
   2   2   4     1131.46     1193.54     40.46 o 
   3   2   4      659.28      695.71     24.01 o 
   4   2   4       80.51       52.05     21.14 o 
   5   2   4      248.84      307.47     31.46 o 
   6   2   4       26.74       21.83     31.59 o 
  -6   3   4        3.83      -65.58     43.72 o 
  -5   3   4       22.14       28.95     33.74 o 
  -4   3   4     2808.93     2913.76    137.16 o 
  -3   3   4      412.90      518.71     39.97 o 
  -1   3   4     1103.59     1049.48     18.56 o 
   0   3   4    20224.19    19258.11    507.30 o 
   1   3   4       23.33       83.68     22.35 o 
   2   3   4       10.36       34.85     19.36 o 
   3   3   4      129.13      134.56     19.20 o 
   4   3   4     2019.10     1799.62     38.42 o 
   5   3   4       27.47       71.22     32.54 o 
   6   3   4       49.22       76.56     38.00 o 
  -6   4   4       77.56       94.61     41.32 o 
  -5   4   4      545.91      536.77     60.69 o 
  -4   4   4       17.05       62.41     41.93 o 
  -3   4   4      752.51      672.99     69.06 o 
  -2   4   4     1356.35     1264.44     36.08 o 
  -1   4   4     1146.36     1045.32     20.63 o 
   0   4   4       76.52      127.76     10.76 o 
   1   4   4     3572.49     3022.53     53.53 o 
   2   4   4      697.84      941.57     68.91 o 
   3   4   4     1637.53     1529.34     47.93 o 
   4   4   4        0.23       11.52     20.86 o 
   5   4   4      237.25      299.59     32.85 o 
   6   4   4       19.20       50.61     38.27 o 
  -6   5   4       31.04        5.45     36.93 o 
  -5   5   4      115.07      164.87     37.98 o 
  -4   5   4      215.60      182.55     31.30 o 
  -3   5   4     1344.87     1171.99     96.34 o 
  -2   5   4       26.59       72.06     23.27 o 
  -1   5   4     2863.90     2535.18    122.11 o 
   0   5   4     8410.87    11050.67    157.70 o 
   1   5   4      707.52      757.82     19.40 o 
   2   5   4       15.32       15.26     13.39 o 
   3   5   4      841.10      872.11     27.39 o 
   4   5   4      969.68      796.08     30.53 o 
   5   5   4      132.90      138.27     33.69 o 
   6   5   4       10.89       54.75     44.19 o 
  -6   6   4       75.27       99.44     40.61 o 
  -5   6   4       35.84       78.34     50.56 o 
  -4   6   4       92.50      151.80     38.76 o 
  -3   6   4      214.66      258.20     39.57 o 
  -2   6   4     7363.92     7424.30    137.00 o 
  -1   6   4      716.69      833.65     23.59 o 
   0   6   4      281.69      398.86     28.00 o 
   1   6   4      211.49      507.92     21.61 o 
   2   6   4     2766.23     2402.48     40.59 o 
   3   6   4      155.95       87.35     22.62 o 
   4   6   4        3.58       -2.29     24.56 o 
   5   6   4        0.30       15.55     30.84 o 
  -6   7   4       59.10      112.09     66.10 o 
  -5   7   4      508.52      448.96     77.52 o 
  -4   7   4      333.67      507.57     67.18 o 
  -3   7   4     2629.31     2247.40     60.58 o 
  -2   7   4        3.16       55.54     37.10 o 
  -1   7   4     7291.29     6756.59    162.98 o 
   0   7   4     1451.86     1557.83     30.78 o 
   1   7   4     1477.56     1308.20     30.38 o 
   2   7   4       29.08       92.04     25.64 o 
   3   7   4      260.19      312.58     30.78 o 
   4   7   4       99.00      173.25     30.55 o 
   5   7   4       79.29       39.03     32.84 o 
  -6   8   4      164.00      191.07     48.79 o 
  -5   8   4      518.12      585.76     51.50 o 
  -4   8   4       60.55       67.60     30.92 o 
  -3   8   4      711.66      740.16     42.73 o 
  -2   8   4     3843.83     3145.42     48.50 o 
  -1   8   4     1620.44     1205.66     51.85 o 
   0   8   4      533.06      698.79     34.47 o 
   1   8   4     1720.47     1608.43     51.34 o 
   2   8   4     1910.00     1624.80     38.77 o 
   3   8   4       30.90       68.39     27.49 o 
   4   8   4        5.26       27.21     27.41 o 
   5   8   4       39.45      100.48     41.37 o 
  -5   9   4       35.20       12.13     37.32 o 
  -4   9   4      582.65      484.98     61.12 o 
  -3   9   4       12.38       49.84     43.16 o 
  -2   9   4      574.33      920.31    118.78 o 
  -1   9   4      481.27      455.26     26.89 o 
   0   9   4     6803.34     6202.69     65.01 o 
   1   9   4      297.39      396.24     28.60 o 
   2   9   4      308.61      404.20     28.67 o 
   3   9   4       24.54       36.74     24.17 o 
   4   9   4      334.10      362.75     37.26 o 
   5   9   4       18.60       -2.53     61.60 o 
  -5  10   4       93.85      137.33     49.27 o 
  -4  10   4      113.95       62.80     50.61 o 
  -3  10   4      644.49      543.25     38.15 o 
  -2  10   4       42.69       60.57     24.50 o 
  -1  10   4     2154.90     2107.20     67.40 o 
   0  10   4        5.00        8.96     20.84 o 
   1  10   4     1699.28     1647.86     56.81 o 
   2  10   4      139.18      223.66     27.88 o 
   3  10   4      339.48      342.72     34.46 o 
   4  10   4      172.25      168.16     47.23 o 
   5  10   4      140.56       91.20     44.98 o 
  -5  11   4        0.83       43.27     42.62 o 
  -4  11   4      373.98      357.85     46.38 o 
  -3  11   4      210.52      280.18     33.04 o 
  -2  11   4        0.90       67.37     25.89 o 
  -1  11   4       82.34      147.71     26.13 o 
   0  11   4     1303.71     1419.38     41.59 o 
   1  11   4      123.54      169.83     29.94 o 
   2  11   4       70.74       95.16     43.28 o 
   3  11   4      306.39      438.32     68.06 o 
   4  11   4      336.75      318.31     47.55 o 
  -4  12   4       59.44       56.15     38.83 o 
  -3  12   4       41.29       54.08     29.79 o 
  -2  12   4     1140.78     1061.72     54.61 o 
  -1  12   4       18.49       56.85     24.77 o 
   0  12   4       31.41       40.55     34.07 o 
   1  12   4        6.49       21.88     28.18 o 
   2  12   4     1430.40     1349.11     86.56 o 
   3  12   4      483.54      442.75    104.87 o 
   4  12   4       47.85       70.11     55.49 o 
  -4  13   4       18.70       64.85     46.40 o 
  -3  13   4      364.46      482.08     74.68 o 
  -2  13   4      293.09      305.29     36.20 o 
  -1  13   4      520.31      541.33     33.33 o 
   0  13   4      193.68      223.80     47.87 o 
   1  13   4      644.49      589.65     53.05 o 
   2  13   4      140.75      140.86     34.83 o 
   3  13   4      298.84      380.88     90.39 o 
  -3  14   4       18.74       77.20     46.75 o 
  -2  14   4      636.32      693.87     62.89 o 
  -1  14   4      266.53      201.24     73.93 o 
   0  14   4       24.74       44.09     77.95 o 
   1  14   4      205.55      331.13     46.95 o 
   2  14   4      184.66      159.34     65.30 o 
   3  14   4        7.49      -31.10     61.33 o 
  -3  15   4       20.53      -15.42     49.28 o 
  -2  15   4        0.91       18.94     43.52 o 
  -1  15   4      233.84      168.04     43.52 o 
   0  15   4      454.31      521.29     55.11 o 
   1  15   4       39.79       47.92     41.95 o 
   2  15   4       27.18      -39.78     61.55 o 
  -2  16   4        7.96      -44.48     46.42 o 
  -1  16   4      197.87      206.58     49.52 o 
   0  16   4        6.37      -17.92     43.52 o 
   1  16   4      107.19      180.35     69.70 o 
  -5   0   5      364.44      429.44     67.23 o 
  -3   0   5       57.39       30.33     18.01 o 
  -1   0   5    11394.93    11213.62    211.69 o 
   1   0   5     4826.37     4701.26    104.97 o 
   3   0   5     2293.62     2334.55     54.21 o 
   5   0   5       15.32       17.16     52.00 o 
  -6   1   5      392.47      539.14     59.48 o 
  -5   1   5      186.52      264.86     41.90 o 
  -4   1   5      592.94      559.50     24.60 o 
  -3   1   5     2300.77     2421.18     38.06 o 
  -2   1   5    10016.28     9669.98     86.17 o 
  -1   1   5      652.97      603.00     42.14 o 
   0   1   5     3933.20     5238.00    224.97 o 
   1   1   5     4382.54     4301.53     43.50 o 
   2   1   5     4101.91     3889.77     49.56 o 
   3   1   5        0.86      -31.25     20.83 o 
   4   1   5        6.48        2.86     20.70 o 
   5   1   5       38.52       55.46     26.44 o 
   6   1   5       69.79       41.90     34.29 o 
  -6   2   5        1.85      -12.88     45.22 o 
  -5   2   5      412.82      480.12     68.03 o 
  -4   2   5     4467.31     4299.70    182.14 o 
  -3   2   5      361.47      360.60     22.56 o 
  -2   2   5     2348.19     2306.16    159.49 o 
  -1   2   5     3994.69     4225.62     84.16 o 
   0   2   5     5758.59     5142.98    189.21 o 
   1   2   5      426.12      356.89     17.69 o 
   2   2   5     5944.85     5276.59     48.08 o 
   3   2   5      247.21      203.59     21.10 o 
   4   2   5        0.67       -9.60     20.60 o 
   5   2   5      226.74      191.98     29.59 o 
   6   2   5        0.63      -23.70     33.21 o 
  -6   3   5       48.20       17.87     46.21 o 
  -5   3   5      192.54      206.42     40.29 o 
  -4   3   5      105.54      122.57     35.81 o 
  -3   3   5     3233.83     3110.65     44.16 o 
  -2   3   5       50.59      278.71    121.98 o 
  -1   3   5     3561.42     3070.21    103.86 o 
   0   3   5      476.26     1475.75    114.94 o 
   1   3   5     7461.43     6537.04     88.60 o 
   2   3   5       15.74      252.73     39.46 o 
   3   3   5       57.67       33.43     17.53 o 
   4   3   5       22.08       29.84     21.58 o 
   5   3   5      162.52      215.71     30.33 o 
   6   3   5        5.52       16.10     34.62 o 
  -6   4   5       41.85      -18.86     36.92 o 
  -5   4   5       37.76       94.47     55.65 o 
  -4   4   5     1557.71     1479.35    159.98 o 
  -3   4   5      238.34      299.83     23.55 o 
  -2   4   5      644.44      784.45     44.98 o 
  -1   4   5      655.05      739.66     48.71 o 
   0   4   5    19001.26    17457.47     94.67 o 
   1   4   5      178.66      198.21     15.24 o 
   2   4   5      712.44      690.78     39.75 o 
   3   4   5      183.82      289.96     38.85 o 
   4   4   5      484.27      496.80     26.99 o 
   5   4   5        0.05       15.09     27.35 o 
  -6   5   5       90.23      216.22    125.67 o 
  -5   5   5        9.18       49.26     32.63 o 
  -4   5   5       83.78      156.59     41.82 o 
  -3   5   5      814.58      792.10    116.55 o 
  -2   5   5     3575.34     3276.37    229.05 o 
  -1   5   5     1311.09     1400.49     51.11 o 
   0   5   5     2704.08     2388.75    138.49 o 
   1   5   5     2750.96     2767.19     33.96 o 
   2   5   5      622.83      863.48     28.72 o 
   3   5   5        1.55      -26.53     17.68 o 
   4   5   5       90.34      128.46     25.77 o 
   5   5   5       68.50       43.73     28.77 o 
  -6   6   5       54.29       48.88     87.87 o 
  -5   6   5      620.53      585.12    153.65 o 
  -4   6   5       11.00       28.75     27.25 o 
  -3   6   5      887.49      768.02     34.45 o 
  -2   6   5      130.53      843.68    440.80 o 
  -1   6   5     4876.73     4142.02    133.47 o 
   0   6   5      491.31     1225.55    148.64 o 
   1   6   5      317.79      344.76     17.97 o 
   2   6   5        0.30       10.81     15.00 o 
   3   6   5     1065.69      989.67     33.50 o 
   4   6   5       40.51        9.63     27.36 o 
   5   6   5      131.26      125.96     35.26 o 
  -6   7   5      181.84      190.94     47.10 o 
  -5   7   5      121.00      163.41     39.34 o 
  -4   7   5      170.01      179.74     33.21 o 
  -3   7   5      247.37      316.37     32.01 o 
  -2   7   5     4260.96     4171.71    128.24 o 
  -1   7   5      230.23      231.13     26.93 o 
   0   7   5      786.47     1886.52    164.73 o 
   1   7   5      118.76      382.10     41.79 o 
   2   7   5     3621.41     2938.12     66.48 o 
   3   7   5       89.69      104.22     25.54 o 
   4   7   5       76.40       71.56     28.85 o 
   5   7   5        7.71       -6.91     34.12 o 
  -6   8   5       32.09      -33.95     41.92 o 
  -5   8   5      236.43      248.45     42.33 o 
  -4   8   5     1257.50     1229.93     48.06 o 
  -3   8   5       74.67      106.19     28.87 o 
  -2   8   5      185.86      892.18    360.74 o 
  -1   8   5     2152.74     1823.66     60.23 o 
   0   8   5     3834.16     3313.83     85.48 o 
   1   8   5      973.04      962.36     59.74 o 
   2   8   5      671.00      680.49     35.63 o 
   3   8   5      517.24      539.51     30.96 o 
   4   8   5       34.81       31.48     29.62 o 
   5   8   5       11.71      -30.60     42.25 o 
  -5   9   5      143.02      210.05     44.00 o 
  -4   9   5      447.25      491.30     44.64 o 
  -3   9   5     1945.57     1619.72     62.55 o 
  -2   9   5      149.89      178.28     25.88 o 
  -1   9   5      683.83      581.20     29.43 o 
   0   9   5      192.99      496.00     83.75 o 
   1   9   5     3454.76     3134.87    115.95 o 
   2   9   5      216.14      262.67     29.78 o 
   3   9   5        0.10      -15.90     24.49 o 
   4   9   5       72.25       98.92     32.27 o 
   5   9   5       86.72       94.33     51.20 o 
  -5  10   5        1.30       22.84     68.62 o 
  -4  10   5      651.73      595.92     47.13 o 
  -3  10   5      184.11      174.43     28.62 o 
  -2  10   5      233.35      236.56     39.94 o 
  -1  10   5        0.65       16.83     21.86 o 
   0  10   5     1969.75     1907.31     41.66 o 
   1  10   5        0.29       -9.14     22.28 o 
   2  10   5      615.29      624.47     32.82 o 
   3  10   5      135.09      215.81     32.09 o 
   4  10   5      231.78      161.85     35.20 o 
  -5  11   5        2.42       72.16     76.67 o 
  -4  11   5       69.21       91.10     42.53 o 
  -3  11   5      148.50      205.34     81.01 o 
  -2  11   5      844.76      826.29     35.59 o 
  -1  11   5      686.69      661.94     31.97 o 
   0  11   5        8.14       44.99     24.15 o 
   1  11   5      568.94      499.64     31.05 o 
   2  11   5      687.59      726.49     66.21 o 
   3  11   5      342.08      352.26     36.99 o 
   4  11   5      286.98      275.73     47.32 o 
  -4  12   5        4.37       38.59     45.46 o 
  -3  12   5      158.06      147.38     42.04 o 
  -2  12   5       41.87       36.37     33.85 o 
  -1  12   5      478.41      458.62     42.12 o 
   0  12   5      333.83      541.91     48.69 o 
   1  12   5      284.98      278.17     40.40 o 
   2  12   5       92.24       64.77     38.24 o 
   3  12   5      393.35      373.28     48.29 o 
   4  12   5      101.41       -1.50     55.22 o 
  -4  13   5       63.87       86.59     48.32 o 
  -3  13   5        7.15       -4.68     41.68 o 
  -2  13   5      868.16      687.69     47.21 o 
  -1  13   5        1.50        4.94     33.92 o 
   0  13   5      206.77      244.28     42.62 o 
   1  13   5        9.95       88.47     72.22 o 
   2  13   5      248.24      257.56     46.68 o 
   3  13   5       21.08      -32.17     62.51 o 
  -3  14   5       15.42       51.31     47.00 o 
  -2  14   5       15.22       -7.18     42.01 o 
  -1  14   5      501.12      498.75     46.58 o 
   0  14   5      181.19      261.37     45.48 o 
   1  14   5       43.40       27.18     39.21 o 
   2  14   5       97.81      166.55     46.61 o 
   3  14   5      118.67      119.56     72.59 o 
  -3  15   5      106.62      104.81     53.98 o 
  -2  15   5       33.16      -40.97     44.88 o 
  -1  15   5       33.35       89.56     42.58 o 
   0  15   5       57.47       82.71     41.99 o 
   1  15   5      309.29      356.27     53.51 o 
   2  15   5       40.38       19.41     62.73 o 
  -2  16   5       59.89       25.55     49.94 o 
  -1  16   5       13.92      -22.04     43.82 o 
   0  16   5      314.28      258.69     51.58 o 
   1  16   5        2.09      -45.89     47.08 o 
  -6   0   6      263.14      277.93     73.77 o 
  -4   0   6      664.30      625.97     36.37 o 
  -2   0   6    11491.28    11069.77    123.57 o 
   0   0   6    11638.91    11241.08    435.05 o 
   2   0   6     1239.48     1417.51     32.76 o 
   4   0   6      850.63      874.64     64.23 o 
  -6   1   6       23.95       -3.91     45.75 o 
  -5   1   6      659.10      638.69     29.25 o 
  -4   1   6     1164.27     1158.38     46.44 o 
  -3   1   6       13.77       37.00     11.92 o 
  -2   1   6     3882.93     4024.76     69.41 o 
  -1   1   6     9232.51     8292.91    280.99 o 
   0   1   6      453.87      403.63     14.54 o 
   1   1   6       37.50       29.80      8.46 o 
   2   1   6     1863.96     1789.56     31.12 o 
   3   1   6     2339.62     1979.63     37.19 o 
   4   1   6       40.14       59.01     22.51 o 
   5   1   6        7.44        5.69     27.55 o 
  -6   2   6       72.14       70.46     47.63 o 
  -5   2   6       89.06      104.00     22.93 o 
  -4   2   6      325.20      412.77     28.96 o 
  -3   2   6     3898.52     3752.13     34.24 o 
  -2   2   6      875.93     1633.70    223.31 o 
  -1   2   6       33.15       66.58     10.10 o 
   0   2   6     4280.00     5028.24    163.28 o 
   1   2   6     4607.93     4050.50    129.37 o 
   2   2   6      702.65      816.67     46.78 o 
   3   2   6        6.03      -25.11     24.22 o 
   4   2   6      125.22      140.18     30.05 o 
   5   2   6       14.05       44.47     28.05 o 
  -6   3   6      126.20      157.70     49.93 o 
  -5   3   6       58.82       -2.81     35.48 o 
  -4   3   6     2025.90     1978.65     96.52 o 
  -3   3   6      111.58      102.37     19.58 o 
  -2   3   6     6634.31     6668.59     73.78 o 
  -1   3   6      360.18      469.14     58.38 o 
   0   3   6     6390.65     5638.84    223.46 o 
   1   3   6        5.81       15.87     11.49 o 
   2   3   6     2796.59     2452.08     39.81 o 
   3   3   6        0.49       -2.90     17.69 o 
   4   3   6        0.51       -9.29     21.76 o 
   5   3   6      103.68       41.14     30.41 o 
  -6   4   6       81.33      120.36     40.96 o 
  -5   4   6      334.93      413.68     70.66 o 
  -4   4   6        8.86       19.55     31.74 o 
  -3   4   6     4858.88     4373.88    102.44 o 
  -2   4   6     2775.72     3303.07    154.30 o 
  -1   4   6      108.57       97.77     20.10 o 
   0   4   6     1197.76     1039.43     24.70 o 
   1   4   6     4023.30     3774.36     73.00 o 
   2   4   6        0.31      211.29     39.01 o 
   3   4   6       37.05       49.14     19.49 o 
   4   4   6       81.50       95.51     25.34 o 
   5   4   6       75.15       44.60     29.50 o 
  -6   5   6       97.68      130.18     43.31 o 
  -5   5   6      690.98      694.13     42.75 o 
  -4   5   6      120.09       68.46     28.67 o 
  -3   5   6      111.12      110.66     19.01 o 
  -2   5   6      758.54      655.67     58.38 o 
  -1   5   6     3656.13     3067.57    119.25 o 
   0   5   6     4639.72     4265.93    140.15 o 
   1   5   6       65.89       51.63     14.73 o 
   2   5   6      726.49      573.67     22.91 o 
   3   5   6      702.00      727.72     27.99 o 
   4   5   6       48.67       26.98     23.88 o 
   5   5   6        1.27        1.96     28.87 o 
  -6   6   6      175.19      214.96     47.79 o 
  -5   6   6       53.05       43.78     34.55 o 
  -4   6   6      329.33      470.22     48.52 o 
  -3   6   6       30.03       72.41     24.52 o 
  -2   6   6     3892.10     3384.10     81.98 o 
  -1   6   6      496.55      555.29     20.45 o 
   0   6   6     7832.25     7689.70    207.13 o 
   1   6   6      206.52      313.62     57.40 o 
   2   6   6     1590.33     1590.97     55.02 o 
   3   6   6      308.55      308.89     27.11 o 
   4   6   6      582.63      620.80     31.75 o 
   5   6   6       19.81        0.78     33.53 o 
  -6   7   6       15.91      -14.15     73.88 o 
  -5   7   6      522.82      634.07     95.97 o 
  -4   7   6      198.10      195.99     33.93 o 
  -3   7   6       82.15       86.46     23.34 o 
  -2   7   6       44.95      448.13    248.24 o 
  -1   7   6     2822.70     2669.63     38.51 o 
   0   7   6      151.02      201.56     19.79 o 
   1   7   6       73.36       52.39     19.04 o 
   2   7   6      327.18      401.72     24.92 o 
   3   7   6      918.18      886.46     36.92 o 
   4   7   6       65.47       41.23     30.33 o 
   5   7   6        0.00       -0.05     34.93 o 
  -5   8   6       31.61      126.95     64.23 o 
  -4   8   6      464.09      480.57     58.66 o 
  -3   8   6     1596.14     1504.86     39.52 o 
  -2   8   6      559.16      436.75     24.36 o 
  -1   8   6       79.06       99.95     19.79 o 
   0   8   6      405.40      909.86    105.43 o 
   1   8   6      474.70      510.18     26.91 o 
   2   8   6      829.42      713.14     31.99 o 
   3   8   6       52.32       81.55     27.42 o 
   4   8   6      110.35      178.70     34.45 o 
   5   8   6       45.34       21.86     37.22 o 
  -5   9   6       19.13       52.43     68.20 o 
  -4   9   6      966.90      974.33     63.80 o 
  -3   9   6      349.97      397.64     66.64 o 
  -2   9   6     1245.79     1347.75     48.85 o 
  -1   9   6      144.82      229.63     34.38 o 
   0   9   6     1537.83     1322.94     35.57 o 
   1   9   6       37.72       75.37     37.28 o 
   2   9   6     1525.98     1425.48     47.37 o 
   3   9   6      187.77      110.35     28.97 o 
   4   9   6       83.15       64.56     33.64 o 
  -5  10   6        0.70       42.99     56.13 o 
  -4  10   6      162.23      149.98     63.91 o 
  -3  10   6      952.96      840.59     62.03 o 
  -2  10   6      882.39      647.34     40.40 o 
  -1  10   6        2.71       29.41     29.20 o 
   0  10   6      129.04      244.37     67.28 o 
   1  10   6     1468.27     1341.84     50.43 o 
   2  10   6       82.31      112.35     38.35 o 
   3  10   6       66.49       21.94     35.48 o 
   4  10   6      206.16      259.89     47.54 o 
  -5  11   6       75.89       73.27     72.00 o 
  -4  11   6       74.74       64.50     62.03 o 
  -3  11   6       21.81       33.46     36.92 o 
  -2  11   6      708.40      615.72     41.85 o 
  -1  11   6      829.95      701.24     42.30 o 
   0  11   6      546.26      522.22     42.61 o 
   1  11   6        1.14        4.20     32.45 o 
   2  11   6       84.10       73.00     37.73 o 
   3  11   6      269.07      250.52     44.92 o 
   4  11   6       87.10       96.50     61.44 o 
  -4  12   6       81.84       66.38     46.62 o 
  -3  12   6       33.42       47.92     38.67 o 
  -2  12   6      808.14      704.86     46.05 o 
  -1  12   6      117.25      164.48     38.74 o 
   0  12   6      296.11      271.38     62.57 o 
   1  12   6      375.77      359.35     45.20 o 
   2  12   6      136.92      125.79     41.71 o 
   3  12   6       16.65      -12.70     38.73 o 
  -4  13   6       91.65      143.14     50.97 o 
  -3  13   6        2.51      -34.62     42.01 o 
  -2  13   6        0.20       19.84     37.38 o 
  -1  13   6      679.39      651.67     44.69 o 
   0  13   6       44.01       53.66     39.83 o 
   1  13   6        7.97        9.49     37.85 o 
   2  13   6       41.74       81.46     44.05 o 
   3  13   6      191.27      284.66     67.87 o 
  -3  14   6       50.03       62.57     47.05 o 
  -2  14   6       50.02      107.17     44.16 o 
  -1  14   6        8.03      -13.84     37.86 o 
   0  14   6      370.11      538.63     54.63 o 
   1  14   6       45.92      177.02     44.59 o 
   2  14   6      104.46       87.06     46.86 o 
  -2  15   6      126.56       61.86     52.70 o 
  -1  15   6       57.72       36.88     44.43 o 
   0  15   6       94.04       63.84     47.34 o 
   1  15   6        5.80       13.51     44.11 o 
   2  15   6      132.71       97.81     52.31 o 
  -1  16   6        3.29      -38.73     45.93 o 
   0  16   6        5.44       27.23     46.76 o 
  -5   0   7     1370.62     1107.54     63.26 o 
  -3   0   7       38.71       58.97     27.04 o 
  -1   0   7    18189.61    17053.65    762.74 o 
   1   0   7     2958.38     2736.16    108.68 o 
   3   0   7     1541.82     1450.01     48.47 o 
   5   0   7       61.03        9.80     39.07 o 
  -6   1   7      101.94      162.70     50.84 o 
  -5   1   7        3.25       41.44     23.06 o 
  -4   1   7     1822.68     1790.75     60.38 o 
  -3   1   7      425.28      390.28     26.97 o 
  -2   1   7     1835.35     2437.21    285.75 o 
  -1   1   7      684.70      622.37     16.96 o 
   0   1   7     6637.79     6740.17    222.09 o 
   1   1   7     1955.27     1733.27     21.13 o 
   2   1   7        1.41        0.44     20.23 o 
   3   1   7       21.38        9.59     22.14 o 
   4   1   7      533.32      455.07     51.45 o 
   5   1   7        4.94       54.47     29.28 o 
  -6   2   7      152.61      224.21     54.76 o 
  -5   2   7      533.11      542.31     41.20 o 
  -4   2   7      258.33      216.10     32.01 o 
  -3   2   7      687.21      725.63     20.41 o 
  -2   2   7     5414.25     4667.96     94.80 o 
  -1   2   7      373.52      434.66     15.82 o 
   0   2   7     2073.06     1978.47     71.56 o 
   1   2   7      227.87      279.03     16.31 o 
   2   2   7     2565.76     2263.53     62.72 o 
   3   2   7       65.21       47.35     19.45 o 
   4   2   7       27.46       -0.88     22.56 o 
   5   2   7       14.61      -22.02     29.21 o 
  -6   3   7        8.03      -62.95     45.70 o 
  -5   3   7       76.43       52.03     28.51 o 
  -4   3   7      206.25      161.57     29.76 o 
  -3   3   7     4063.92     3955.98     44.08 o 
  -2   3   7      234.67     1842.66    490.76 o 
  -1   3   7     1227.74     1115.11     69.90 o 
   0   3   7      103.05      166.08     16.39 o 
   1   3   7     5747.65     5301.64    122.56 o 
   2   3   7      333.19      409.61     29.02 o 
   3   3   7      469.56      533.63     32.08 o 
   4   3   7        0.00       -6.73     23.52 o 
   5   3   7       31.97        8.13     31.23 o 
  -6   4   7      149.50      186.79     74.63 o 
  -5   4   7      251.55      420.04     45.73 o 
  -4   4   7      123.53      156.47     25.79 o 
  -3   4   7       89.95      118.92     18.11 o 
  -2   4   7     4827.49     4756.71     99.27 o 
  -1   4   7     2892.82     2943.07     97.27 o 
   0   4   7     1631.93     1592.14     68.20 o 
   1   4   7     1242.34     1310.59     47.10 o 
   2   4   7     3974.84     3262.67     46.53 o 
   3   4   7       52.32       48.61     20.73 o 
   4   4   7        1.03        2.75     24.22 o 
   5   4   7       39.81       70.69     31.03 o 
  -6   5   7      258.11      183.89     75.16 o 
  -5   5   7      344.37      438.15     45.96 o 
  -4   5   7     1207.53     1257.80     58.83 o 
  -3   5   7      976.12      923.43     33.43 o 
  -2   5   7      910.93     1225.10    246.88 o 
  -1   5   7      248.16      245.84     43.22 o 
   0   5   7     7602.71     6265.61     59.50 o 
   1   5   7     2528.21     2253.03     32.56 o 
   2   5   7      132.48      256.25     37.79 o 
   3   5   7        0.31       -1.37     20.93 o 
   4   5   7      321.31      368.66     32.71 o 
   5   5   7       70.77       39.99     31.42 o 
  -6   6   7       28.57       64.44     76.88 o 
  -5   6   7      865.73      770.41     74.52 o 
  -4   6   7       91.32       62.91     33.40 o 
  -3   6   7      977.82      966.43     71.62 o 
  -2   6   7      138.97      213.51     36.40 o 
  -1   6   7     2881.05     2514.96     53.06 o 
   0   6   7       96.20      120.62     19.01 o 
   1   6   7      597.16      467.99     27.84 o 
   2   6   7       84.93       96.80     20.30 o 
   3   6   7      330.36      356.26     29.01 o 
   4   6   7       87.31       91.28     27.22 o 
   5   6   7       51.15       39.15     32.75 o 
  -6   7   7       40.80        1.39     77.31 o 
  -5   7   7       11.48        8.26     61.23 o 
  -4   7   7      940.82      832.46     45.66 o 
  -3   7   7      841.76      723.30     40.88 o 
  -2   7   7      775.38      883.73     82.56 o 
  -1   7   7       25.26        3.30     25.00 o 
   0   7   7     2990.07     3264.60    164.32 o 
   1   7   7       14.48       35.15     20.40 o 
   2   7   7      147.82      226.62     23.74 o 
   3   7   7      212.96      286.51     28.66 o 
   4   7   7      320.41      357.37     40.16 o 
   5   7   7        0.08       38.26     38.55 o 
  -5   8   7      187.51      300.83     49.95 o 
  -4   8   7      425.06      501.80     50.04 o 
  -3   8   7      383.89      465.69     39.90 o 
  -2   8   7      669.38      554.25     36.73 o 
  -1   8   7      966.83      863.44     39.80 o 
   0   8   7       53.31       39.01     27.63 o 
   1   8   7        0.28       19.51     49.16 o 
   2   8   7      836.68      896.71     68.78 o 
   3   8   7      469.92      450.38     46.75 o 
   4   8   7        9.47       -5.46     37.88 o 
  -5   9   7       32.81       70.83     45.13 o 
  -4   9   7      390.64      381.25     49.25 o 
  -3   9   7      755.73      565.94     42.22 o 
  -2   9   7      179.15      259.09     96.72 o 
  -1   9   7      380.17      415.23     41.66 o 
   0   9   7        2.20      287.47     74.63 o 
   1   9   7      761.64      710.74     43.78 o 
   2   9   7       34.15        5.72     33.05 o 
   3   9   7        3.62       27.08     35.35 o 
   4   9   7        2.10       10.77     41.57 o 
  -5  10   7       17.42       30.59     46.35 o 
  -4  10   7       63.78       97.42     48.63 o 
  -3  10   7       50.35       33.50     42.78 o 
  -2  10   7     1942.04     1550.39     53.98 o 
  -1  10   7      478.37      497.96     46.68 o 
   0  10   7      420.60      458.93     46.56 o 
   1  10   7      142.06      132.25     43.05 o 
   2  10   7      698.62      671.57     46.01 o 
   3  10   7        8.56        6.54     50.02 o 
   4  10   7       61.16       33.94     44.59 o 
  -4  11   7       61.09       58.92     43.90 o 
  -3  11   7      289.72      445.12     51.34 o 
  -2  11   7      632.56      626.06     78.65 o 
  -1  11   7      129.50      230.29     42.13 o 
   0  11   7     1085.43     1043.67     51.09 o 
   1  11   7      789.67      618.17     64.44 o 
   2  11   7       16.92       -5.60     37.22 o 
   3  11   7       30.14       15.22     55.65 o 
   4  11   7       92.79      128.80     55.17 o 
  -4  12   7       47.65       21.17     43.22 o 
  -3  12   7       31.99       -8.30     39.38 o 
  -2  12   7      176.25      164.35     40.63 o 
  -1  12   7      640.32      548.11     43.46 o 
   0  12   7       66.30      110.36     39.35 o 
   1  12   7      200.43      248.78     46.05 o 
   2  12   7       76.89       60.16     42.65 o 
   3  12   7      122.81      110.63     47.66 o 
  -4  13   7      415.99      436.59     60.02 o 
  -3  13   7        0.10      -62.40     41.60 o 
  -2  13   7        6.12       14.10     39.28 o 
  -1  13   7        3.52       25.01     38.47 o 
   0  13   7      549.90      621.72     56.46 o 
   1  13   7      137.62      121.74     52.49 o 
   2  13   7       34.96       47.23     45.43 o 
   3  13   7       11.74       37.96     51.19 o 
  -3  14   7      123.53       76.59     50.65 o 
  -2  14   7       86.25       97.32     45.95 o 
  -1  14   7      189.51      301.40     49.55 o 
   0  14   7        0.94       13.89     42.32 o 
   1  14   7        0.70       -6.27     43.13 o 
   2  14   7       32.52       99.22     49.64 o 
  -2  15   7        9.31      -14.51     51.09 o 
  -1  15   7       18.94      -26.97     43.96 o 
   0  15   7       11.04       49.62     45.61 o 
   1  15   7      126.12      150.28     55.44 o 
  -6   0   8        1.48       -1.29     67.44 o 
  -4   0   8     3911.14     3482.32    167.59 o 
  -2   0   8       67.71       60.17     15.01 o 
   0   0   8     6504.11     6722.19    180.27 o 
   2   0   8       35.88       44.62     25.71 o 
   4   0   8      255.68      145.52     74.04 o 
  -6   1   8       50.63        9.13     48.66 o 
  -5   1   8      460.33      539.97     30.96 o 
  -4   1   8        1.96        8.94     17.08 o 
  -3   1   8     1370.71     1428.07     32.36 o 
  -2   1   8     1386.46     1394.68     39.85 o 
  -1   1   8     2927.02     2685.27     39.73 o 
   0   1   8      592.02      691.29     32.63 o 
   1   1   8     1006.78      869.21     20.30 o 
   2   1   8      451.25      624.57     25.91 o 
   3   1   8      489.37      433.33     39.62 o 
   4   1   8        0.03      -20.99     24.13 o 
   5   1   8       58.11       64.63     31.33 o 
  -6   2   8       11.00       -4.57     49.17 o 
  -5   2   8       49.98       88.41     24.89 o 
  -4   2   8     1138.63      986.95     34.30 o 
  -3   2   8     1246.08     1070.35     29.96 o 
  -2   2   8       51.67       51.12     16.68 o 
  -1   2   8     2424.69     2066.88     28.18 o 
   0   2   8     1908.37     1728.50     56.78 o 
   1   2   8     2589.30     2381.55     80.06 o 
   2   2   8       46.75       49.75     18.20 o 
   3   2   8     1070.57     1186.46     40.77 o 
   4   2   8      123.12       54.64     30.77 o 
   5   2   8       19.28       22.67     31.09 o 
  -6   3   8      113.56       81.49     73.77 o 
  -5   3   8        1.58       76.46     25.67 o 
  -4   3   8      149.09      112.57     21.85 o 
  -3   3   8      819.54      681.60     24.66 o 
  -2   3   8     7328.91     6150.85    235.67 o 
  -1   3   8        6.05       23.59     18.82 o 
   0   3   8      315.03      864.72     66.58 o 
   1   3   8      318.92      293.65     33.83 o 
   2   3   8     3382.22     3185.89     69.05 o 
   3   3   8       38.71       21.08     28.26 o 
   4   3   8       54.46       51.19     25.80 o 
   5   3   8        8.64       -6.34     32.11 o 
  -6   4   8       46.06      146.15     73.23 o 
  -5   4   8       91.37      151.18     31.49 o 
  -4   4   8      219.78      277.15     29.89 o 
  -3   4   8     2416.30     2243.84     44.54 o 
  -2   4   8       40.28     1036.95    279.43 o 
  -1   4   8     2472.24     2203.82     78.08 o 
   0   4   8     2071.64     1902.33     61.26 o 
   1   4   8     1547.08     1371.25     76.44 o 
   2   4   8      220.57      281.58     38.57 o 
   3   4   8      331.27      370.70     28.67 o 
   4   4   8       53.99       51.60     26.48 o 
   5   4   8       44.61       34.82     32.95 o 
  -6   5   8       84.98      188.07     78.27 o 
  -5   5   8      401.45      552.06     42.11 o 
  -4   5   8        5.69       17.85     24.54 o 
  -3   5   8     1128.40     1219.41     38.93 o 
  -2   5   8     2865.90     2530.31     45.56 o 
  -1   5   8     2057.61     1819.06     65.83 o 
   0   5   8      480.78      823.26     92.07 o 
   1   5   8     1166.89     1044.00     32.02 o 
   2   5   8     1260.60     1077.92     35.43 o 
   3   5   8      101.81      126.31     24.16 o 
   4   5   8        0.08      -37.78     25.18 o 
   5   5   8      129.77      166.22     40.75 o 
  -6   6   8       61.00       77.90     61.92 o 
  -5   6   8       74.78       53.66     40.22 o 
  -4   6   8     2117.56     2300.28     92.21 o 
  -3   6   8      167.00      165.68     34.09 o 
  -2   6   8        5.26      116.38     82.13 o 
  -1   6   8      286.79      290.45     34.27 o 
   0   6   8     4529.14     3836.42    121.77 o 
   1   6   8       57.73       63.77     22.16 o 
   2   6   8       15.33       17.17     23.38 o 
   3   6   8        1.80       -3.61     26.19 o 
   4   6   8      210.69      268.83     52.95 o 
   5   6   8       16.93       67.37     39.81 o 
  -5   7   8      159.78      143.06     44.76 o 
  -4   7   8      285.56      311.88     43.95 o 
  -3   7   8     1705.02     1596.15     53.98 o 
  -2   7   8      383.74      424.20     38.48 o 
  -1   7   8      578.68      591.63     38.98 o 
   0   7   8       32.41       47.41     20.22 o 
   1   7   8      295.91      385.77     30.99 o 
   2   7   8      310.78      521.87     32.44 o 
   3   7   8      356.81      302.76     43.91 o 
   4   7   8       51.56       42.30     33.96 o 
  -5   8   8       29.87       10.77     44.03 o 
  -4   8   8      893.16      872.13     48.70 o 
  -3   8   8      317.85      402.04     44.84 o 
  -2   8   8      246.75      358.85     64.28 o 
  -1   8   8      343.93      356.69     40.23 o 
   0   8   8      458.48      518.83     44.26 o 
   1   8   8      213.15      295.08     40.36 o 
   2   8   8       31.26       49.15     26.29 o 
   3   8   8       66.29       68.53     30.03 o 
   4   8   8       46.24       21.08     44.04 o 
  -5   9   8        0.38        6.50     54.68 o 
  -4   9   8       38.43       65.49     39.49 o 
  -3   9   8      103.02      149.58     96.02 o 
  -2   9   8     2251.90     2077.28     59.44 o 
  -1   9   8       36.52       79.84     36.19 o 
   0   9   8        3.76      101.61     32.95 o 
   1   9   8       67.15      109.11     36.92 o 
   2   9   8      646.05      605.54     42.31 o 
   3   9   8      172.75      112.97     41.02 o 
   4   9   8        3.67      -14.63     43.94 o 
  -5  10   8      204.22      247.59     56.01 o 
  -4  10   8       15.49       52.44     41.62 o 
  -3  10   8      342.00      389.70    116.02 o 
  -2  10   8      270.67      251.46     75.22 o 
  -1  10   8      861.65      776.93     44.32 o 
   0  10   8      338.55      276.63     88.94 o 
   1  10   8      572.68      501.30     42.34 o 
   2  10   8      379.80      437.74     51.00 o 
   3  10   8      179.86      216.70     44.97 o 
   4  10   8        0.22       19.48     46.77 o 
  -4  11   8       35.95       40.91     45.30 o 
  -3  11   8       18.28      -12.92     38.37 o 
  -2  11   8      978.58      818.97     53.56 o 
  -1  11   8      244.41      270.62     42.33 o 
   0  11   8       96.35      209.22     79.40 o 
   1  11   8      416.46      598.25     54.08 o 
   2  11   8      218.43      231.71     55.38 o 
   3  11   8        0.66      -24.02     41.79 o 
  -4  12   8      415.72      560.31    120.20 o 
  -3  12   8       71.21       98.60     43.48 o 
  -2  12   8       10.26       27.75     37.85 o 
  -1  12   8      169.71      232.33     42.91 o 
   0  12   8      939.80      793.21     48.84 o 
   1  12   8       99.25       78.24     41.54 o 
   2  12   8      101.15      107.31     45.95 o 
   3  12   8       25.56       -2.61     48.01 o 
  -3  13   8      203.43      167.68     48.92 o 
  -2  13   8        8.00       -1.79     50.82 o 
  -1  13   8      216.99      181.07     46.95 o 
   0  13   8        1.42       73.49     58.17 o 
   1  13   8      193.05      198.57     48.60 o 
   2  13   8        2.72      -44.40     64.82 o 
  -2  14   8       23.60       -0.70     43.81 o 
  -1  14   8       22.39       -7.38     42.76 o 
   0  14   8      121.23      184.39     47.91 o 
   1  14   8        6.27      -52.35     46.49 o 
  -1  15   8       16.76      -34.04     46.48 o 
   0  15   8        8.61      -10.14     47.22 o 
  -5   0   9      105.14       55.99     35.18 o 
  -3   0   9     2771.75     2647.21     75.30 o 
  -1   0   9      201.58      226.65     22.68 o 
   1   0   9     2242.38     1985.89     35.26 o 
   3   0   9      161.24       87.42     31.43 o 
   5   0   9       18.33       42.40     47.65 o 
  -6   1   9       61.83       59.83     72.81 o 
  -5   1   9      199.91      275.37     33.10 o 
  -4   1   9     1118.97     1074.68     38.88 o 
  -3   1   9      273.43      214.00     23.48 o 
  -2   1   9      941.05     1093.40     62.23 o 
  -1   1   9      747.68      677.78     18.41 o 
   0   1   9     5535.22     4936.09     91.39 o 
   1   1   9       92.77       69.22     12.27 o 
   2   1   9      180.16      173.10     21.39 o 
   3   1   9      247.99      206.87     25.11 o 
   4   1   9      168.94      153.83     29.11 o 
   5   1   9        2.21       22.69     32.73 o 
  -6   2   9       87.29      159.87     77.09 o 
  -5   2   9       15.19       50.45     28.67 o 
  -4   2   9       35.56       50.58     20.32 o 
  -3   2   9     1148.74     1073.30     39.81 o 
  -2   2   9     3008.84     2776.85     81.70 o 
  -1   2   9      584.51      570.25     19.98 o 
   0   2   9      246.99      374.51     23.08 o 
   1   2   9      831.40      821.20     25.68 o 
   2   2   9      916.73     1021.46     28.56 o 
   3   2   9      173.06      135.66     23.83 o 
   4   2   9      124.55      152.28     28.50 o 
   5   2   9       44.60       -3.04     33.31 o 
  -6   3   9        3.86      -92.75     71.95 o 
  -5   3   9      367.30      452.71     37.75 o 
  -4   3   9        7.17        8.54     22.88 o 
  -3   3   9      860.39      810.03     31.61 o 
  -2   3   9        1.26       12.65     30.45 o 
  -1   3   9     4095.22     3551.87    154.19 o 
   0   3   9       16.74       27.07     15.06 o 
   1   3   9      194.68      240.05     35.25 o 
   2   3   9        0.50      -12.01     21.15 o 
   3   3   9      582.65      619.90     33.58 o 
   4   3   9        1.42       -8.62     30.06 o 
   5   3   9       13.82       13.00     38.40 o 
  -6   4   9      167.35      190.65     80.53 o 
  -5   4   9       77.31      168.24     32.58 o 
  -4   4   9       22.51        4.42     38.50 o 
  -3   4   9      277.15      238.88     27.77 o 
  -2   4   9     6143.79     5781.44    172.22 o 
  -1   4   9       44.98       58.41     15.37 o 
   0   4   9     2306.40     2843.74    148.22 o 
   1   4   9      510.07      568.31     27.22 o 
   2   4   9      999.58      935.75     34.63 o 
   3   4   9       24.89       12.88     31.24 o 
   4   4   9       48.49       37.69     32.81 o 
  -6   5   9        0.04      -50.61     75.81 o 
  -5   5   9      197.70      189.80     35.98 o 
  -4   5   9      602.63      623.05     41.10 o 
  -3   5   9       42.90      120.84     43.72 o 
  -2   5   9        1.36       77.30     35.48 o 
  -1   5   9     1597.37     1483.82     63.78 o 
   0   5   9     2542.57     1951.70     73.02 o 
   1   5   9       10.23       -3.48     21.65 o 
   2   5   9      479.36      470.71     31.35 o 
   3   5   9       24.66       22.64     28.08 o 
   4   5   9       41.10       69.08     34.12 o 
  -5   6   9       29.98       41.61     41.23 o 
  -4   6   9      219.07      273.83     63.10 o 
  -3   6   9     1853.97     1846.01     77.37 o 
  -2   6   9      166.26      208.17     87.98 o 
  -1   6   9      607.83      618.31     81.87 o 
   0   6   9      286.77      386.98     27.04 o 
   1   6   9     1242.51     1194.00     36.78 o 
   2   6   9       56.11      116.56     45.21 o 
   3   6   9      113.64      134.20     31.98 o 
   4   6   9        7.68       25.33     35.54 o 
  -5   7   9        0.41       36.25     42.07 o 
  -4   7   9     1188.12     1061.51    111.84 o 
  -3   7   9       64.43       93.98     35.56 o 
  -2   7   9      882.34      778.07     55.60 o 
  -1   7   9       96.80      128.28     43.59 o 
   0   7   9     2122.58     1944.34     41.59 o 
   1   7   9       41.92       58.71     41.89 o 
   2   7   9      338.15      440.00     36.43 o 
   3   7   9       25.21       61.33     37.25 o 
   4   7   9       70.96       49.14     36.30 o 
  -5   8   9        0.77       -1.36     44.38 o 
  -4   8   9       12.91       31.59     38.62 o 
  -3   8   9      562.14      723.24     43.95 o 
  -2   8   9     1719.60     1537.00    100.74 o 
  -1   8   9        8.63      -26.65     30.32 o 
   0   8   9      335.81      455.33     44.35 o 
   1   8   9      304.53      328.43     32.91 o 
   2   8   9      428.42      504.67     33.65 o 
   3   8   9      161.66      143.38     34.62 o 
   4   8   9       64.72      105.27     48.17 o 
  -5   9   9      327.25      383.27     58.34 o 
  -4   9   9       12.66       -4.37     39.76 o 
  -3   9   9       67.22      100.18     37.95 o 
  -2   9   9      313.95      337.18     63.96 o 
  -1   9   9      986.52      915.29     45.48 o 
   0   9   9      134.11      182.32     50.93 o 
   1   9   9       93.86       75.87     37.33 o 
   2   9   9      144.07      157.24     43.04 o 
   3   9   9      204.40      181.15     46.65 o 
   4   9   9       46.52        8.38     47.21 o 
  -4  10   9      105.69      126.55     45.69 o 
  -3  10   9       13.29       25.25     37.93 o 
  -2  10   9     1260.63     1016.81     50.34 o 
  -1  10   9       30.49      -26.82     36.99 o 
   0  10   9      308.43      440.42     57.20 o 
   1  10   9        7.84       53.86     39.09 o 
   2  10   9      167.55      124.27     43.42 o 
   3  10   9       85.80       38.64     43.33 o 
  -4  11   9      501.65      587.80     61.73 o 
  -3  11   9       92.79      108.69     44.93 o 
  -2  11   9       53.95       75.26     39.08 o 
  -1  11   9      733.38      766.85     46.56 o 
   0  11   9      368.23      402.20     58.49 o 
   1  11   9       22.90       43.26     40.49 o 
   2  11   9      276.31      404.29     54.95 o 
   3  11   9       82.47       76.43     69.75 o 
  -3  12   9      302.50      301.44    116.66 o 
  -2  12   9       50.01       38.28     41.69 o 
  -1  12   9       42.65       -9.27     51.68 o 
   0  12   9      133.43      228.15     47.42 o 
   1  12   9      397.25      479.54     54.69 o 
   2  12   9       13.78      -23.70     48.52 o 
  -3  13   9       39.63       18.76     46.86 o 
  -2  13   9       62.21       33.18     46.91 o 
  -1  13   9        0.04       31.59     42.07 o 
   0  13   9      356.91      415.33     53.93 o 
   1  13   9        1.99        9.04     45.43 o 
   2  13   9       41.81       62.78     50.94 o 
  -2  14   9      150.39      166.86     52.84 o 
  -1  14   9       97.72      137.44     49.34 o 
   0  14   9       41.05       63.20     47.36 o 
   1  14   9      108.20      133.20     52.48 o 
  -4   0  10      468.08      431.69     60.15 o 
  -2   0  10     2612.50     2135.25    103.10 o 
   0   0  10     1627.69     1498.35    174.83 o 
   2   0  10      303.99      281.62     35.08 o 
   4   0  10      108.75       76.70    104.60 o 
  -5   1  10        5.05      -14.25     33.89 o 
  -4   1  10      126.81      167.50     34.22 o 
  -3   1  10     2086.53     1920.74     60.98 o 
  -2   1  10      447.11      635.23     28.01 o 
  -1   1  10      181.79      185.56     16.03 o 
   0   1  10      442.13      422.99     18.47 o 
   1   1  10     1685.88     1541.73     27.49 o 
   2   1  10       85.31      104.48     25.21 o 
   3   1  10        0.02       -6.13     27.06 o 
   4   1  10       72.20      101.44     43.57 o 
  -5   2  10      635.78      582.78     37.94 o 
  -4   2  10       58.82       42.94     25.70 o 
  -3   2  10      156.86      174.44     35.68 o 
  -2   2  10      496.21      514.93     22.32 o 
  -1   2  10     3093.20     3069.81    123.78 o 
   0   2  10      608.34      665.31     21.35 o 
   1   2  10       13.04       15.89     15.25 o 
   2   2  10      507.65      448.82     28.27 o 
   3   2  10      325.70      376.41     36.24 o 
   4   2  10       42.22       58.35     34.66 o 
  -6   3  10      135.26      214.66     85.67 o 
  -5   3  10       25.41       95.27     32.02 o 
  -4   3  10      504.50      677.90     68.97 o 
  -3   3  10       22.60       24.39     22.42 o 
  -2   3  10     2445.79     2192.72     46.72 o 
  -1   3  10      132.16      167.92     18.70 o 
   0   3  10     1604.91     1569.42     65.30 o 
   1   3  10      133.83      158.80     20.89 o 
   2   3  10      722.58      721.24     32.49 o 
   3   3  10       25.54       26.30     28.18 o 
   4   3  10      130.69      161.55     41.59 o 
  -5   4  10      422.45      499.93     97.04 o 
  -4   4  10       68.29       95.85     27.04 o 
  -3   4  10       20.66       86.04     45.83 o 
  -2   4  10       79.28       88.91     23.59 o 
  -1   4  10     2851.46     2386.67     76.16 o 
   0   4  10      159.50      182.01     21.14 o 
   1   4  10       16.93       17.80     22.12 o 
   2   4  10       25.34       83.94     27.10 o 
   3   4  10      191.55      181.91     32.94 o 
   4   4  10       10.59       12.99     34.23 o 
  -5   5  10        0.08       42.26     34.28 o 
  -4   5  10      340.21      311.15     34.43 o 
  -3   5  10      786.06      830.82     35.56 o 
  -2   5  10     1236.85     1490.29    135.12 o 
  -1   5  10       29.09      -18.12     21.42 o 
   0   5  10      694.09      745.55     58.33 o 
   1   5  10      648.36      641.29     31.34 o 
   2   5  10       35.65       23.69     25.90 o 
   3   5  10        1.68        1.07     28.48 o 
   4   5  10        4.24      -52.18     34.79 o 
  -5   6  10       49.47       35.54     41.72 o 
  -4   6  10      537.31      584.14     36.59 o 
  -3   6  10        1.86       39.49     43.44 o 
  -2   6  10      970.23      967.03     36.90 o 
  -1   6  10      273.21      323.66     37.71 o 
   0   6  10      846.85      768.21     31.32 o 
   1   6  10        0.32      -33.12     23.21 o 
   2   6  10      930.29      926.05     45.98 o 
   3   6  10        0.62        7.94     30.36 o 
   4   6  10       14.64       45.34     38.64 o 
  -5   7  10        0.30      -16.99     44.37 o 
  -4   7  10       24.59       14.33     36.40 o 
  -3   7  10     1152.22      979.24     47.64 o 
  -2   7  10      226.93      595.68    305.06 o 
  -1   7  10       63.33       32.24     32.85 o 
   0   7  10       25.98       46.64     32.25 o 
   1   7  10     1162.79     1058.29     37.72 o 
   2   7  10      100.17      202.54     32.34 o 
   3   7  10        3.44      -34.54     31.17 o 
   4   7  10       49.39       85.02     40.45 o 
  -5   8  10      153.60      194.83     75.06 o 
  -4   8  10      146.91      152.74     57.04 o 
  -3   8  10        7.98       10.07     44.07 o 
  -2   8  10     1072.95      918.05     45.24 o 
  -1   8  10      977.15      896.38     44.66 o 
   0   8  10      398.97      485.43     46.47 o 
   1   8  10        7.88       -1.34     26.22 o 
   2   8  10      122.20       99.68     31.75 o 
   3   8  10      196.53      248.11     39.46 o 
  -4   9  10      200.28      271.48     50.14 o 
  -3   9  10       63.56       96.04     48.68 o 
  -2   9  10     1048.45      942.36     60.90 o 
  -1   9  10        0.05       16.36     34.66 o 
   0   9  10     1079.31     1133.30     74.74 o 
   1   9  10      177.17      170.27     42.14 o 
   2   9  10       50.40       85.37     43.14 o 
   3   9  10        7.83       10.52     43.55 o 
  -4  10  10      243.16      217.83     50.63 o 
  -3  10  10       23.08       -1.08     40.15 o 
  -2  10  10       43.72       34.97     36.84 o 
  -1  10  10      908.80      839.63     48.55 o 
   0  10  10        0.47      -12.60     35.34 o 
   1  10  10        3.79       17.56     62.41 o 
   2  10  10       31.08       23.28     43.19 o 
   3  10  10      132.38      107.74     83.26 o 
  -4  11  10      274.51      195.02     52.83 o 
  -3  11  10      316.93      233.27     50.20 o 
  -2  11  10      116.22      146.97     42.39 o 
  -1  11  10       22.22      -28.79     38.21 o 
   0  11  10      267.23      364.71     76.02 o 
   1  11  10       44.89       49.69     42.00 o 
   2  11  10       87.71      121.65     47.39 o 
  -3  12  10       76.16       76.60     83.80 o 
  -2  12  10      253.42      314.66     51.73 o 
  -1  12  10       89.35      117.15     44.25 o 
   0  12  10      219.47      224.76     47.02 o 
   1  12  10        8.10      -47.86     44.16 o 
   2  12  10      112.22       74.03     56.56 o 
  -2  13  10       39.58       81.11     45.68 o 
  -1  13  10       11.35      -22.83     44.15 o 
   0  13  10       45.43       60.31     46.74 o 
   1  13  10      304.21      340.31     57.45 o 
  -1  14  10       67.15       83.19     50.44 o 
   0  14  10       68.93       75.45     50.71 o 
  -5   0  11      142.00      107.98     56.61 o 
  -3   0  11     1485.32     1500.94     74.63 o 
  -1   0  11      476.22      409.45     32.20 o 
   1   0  11      780.37      840.04     39.04 o 
   3   0  11       67.62      124.38     53.18 o 
  -5   1  11      150.41      152.41     41.66 o 
  -4   1  11       39.11       -4.76     31.53 o 
  -3   1  11        2.98       14.63     33.07 o 
  -2   1  11     1276.59     1149.97     71.01 o 
  -1   1  11      845.86      791.75     26.59 o 
   0   1  11      149.38      292.58     41.52 o 
   1   1  11      384.20      356.39     32.92 o 
   2   1  11      447.33      468.92     37.51 o 
   3   1  11        4.44        5.13     36.77 o 
   4   1  11       17.31       -7.83     41.99 o 
  -5   2  11       66.93       49.05     38.10 o 
  -4   2  11      871.15      681.23     44.70 o 
  -3   2  11      142.62      150.35     26.74 o 
  -2   2  11      528.87      547.98     30.09 o 
  -1   2  11       32.53        1.60     16.95 o 
   0   2  11     3227.73     3081.84    153.74 o 
   1   2  11      373.51      355.61     25.54 o 
   2   2  11       30.93       31.03     28.37 o 
   3   2  11        0.58       14.76     30.29 o 
   4   2  11       53.76       18.64     37.56 o 
  -5   3  11      546.08      612.52     53.07 o 
  -4   3  11        0.20       35.85     33.40 o 
  -3   3  11      498.34      608.08     38.69 o 
  -2   3  11       57.77       40.51     23.07 o 
  -1   3  11     3038.86     2723.71     92.77 o 
   0   3  11        3.83       -7.81     18.19 o 
   1   3  11      276.36      327.30     22.79 o 
   2   3  11       58.25      105.71     29.15 o 
   3   3  11      157.65      154.71     32.79 o 
   4   3  11        0.15        5.83     36.22 o 
  -5   4  11        8.79        6.16     34.30 o 
  -4   4  11     1209.29     1341.74     85.35 o 
  -3   4  11      316.16      284.44     35.48 o 
  -2   4  11      286.18      388.16     31.05 o 
  -1   4  11       89.40       94.91     24.80 o 
   0   4  11     1825.75     1784.24     72.51 o 
   1   4  11        7.51      -34.72     23.15 o 
   2   4  11        3.25       10.55     27.07 o 
   3   4  11        1.18       18.41     31.24 o 
   4   4  11       28.01       33.19     36.85 o 
  -5   5  11       81.80       97.85     46.81 o 
  -4   5  11      124.44      124.52     32.96 o 
  -3   5  11      144.45      211.51     31.62 o 
  -2   5  11      834.22      897.01     79.92 o 
  -1   5  11     1176.54     1211.47     49.32 o 
   0   5  11       19.99       21.77     23.43 o 
   1   5  11       21.22       14.29     24.74 o 
   2   5  11      324.83      425.76     78.26 o 
   3   5  11      140.26      115.56     34.50 o 
   4   5  11        5.70       -6.32     37.09 o 
  -5   6  11       44.92       21.29     44.10 o 
  -4   6  11       85.75       53.99     31.72 o 
  -3   6  11      385.03      475.24     39.55 o 
  -2   6  11       41.24      396.83    148.70 o 
  -1   6  11      118.72       76.38     35.12 o 
   0   6  11      321.19      255.64     39.07 o 
   1   6  11      628.82      523.82     32.10 o 
   2   6  11        6.09       34.21     28.22 o 
   3   6  11       10.58       38.00     33.90 o 
  -5   7  11       88.38      140.84     48.48 o 
  -4   7  11      126.29      155.75     45.67 o 
  -3   7  11       28.98       39.56     48.84 o 
  -2   7  11     1540.20     1487.60     92.91 o 
  -1   7  11       12.01       27.11     31.92 o 
   0   7  11      177.33      282.08     40.41 o 
   1   7  11       14.90        5.54     28.32 o 
   2   7  11      403.01      529.64     41.93 o 
   3   7  11       12.96       24.92     35.06 o 
  -4   8  11      252.59      332.28     65.68 o 
  -3   8  11      269.32      320.42     47.90 o 
  -2   8  11      389.47      415.91    134.78 o 
  -1   8  11       15.72      -12.02     34.67 o 
   0   8  11      875.82      798.50     47.14 o 
   1   8  11      573.26      553.45     56.24 o 
   2   8  11       34.07       52.68     34.22 o 
   3   8  11       49.77       43.85     36.20 o 
  -4   9  11       50.65       12.87     45.42 o 
  -3   9  11        0.19      -32.22     38.82 o 
  -2   9  11       23.25       38.85     37.19 o 
  -1   9  11      949.84     1102.39     52.78 o 
   0   9  11        3.75      149.81     95.06 o 
   1   9  11      228.27      371.98     59.56 o 
   2   9  11       20.20       -3.50     34.77 o 
   3   9  11       97.40       74.30     61.65 o 
  -4  10  11      360.60      374.24     80.37 o 
  -3  10  11       26.80      -16.38     43.12 o 
  -2  10  11      124.17      151.12     43.37 o 
  -1  10  11       15.41      -37.63     38.82 o 
   0  10  11     1071.23      921.79     53.93 o 
   1  10  11        0.10      -31.83     40.58 o 
   2  10  11        5.41       11.34     45.40 o 
  -3  11  11      118.54      112.60     48.15 o 
  -2  11  11      296.89      331.88     90.02 o 
  -1  11  11      356.16      483.08     53.96 o 
   0  11  11        6.49      -23.86     42.23 o 
   1  11  11        5.90       30.60     46.98 o 
   2  11  11       47.27      103.03     51.55 o 
  -3  12  11      340.79      306.94     58.46 o 
  -2  12  11       26.15      -13.78     97.25 o 
  -1  12  11       18.20       72.04     45.50 o 
   0  12  11        0.44       -2.73     44.60 o 
   1  12  11      164.22      174.19     52.67 o 
  -1  13  11        0.93       37.52     45.94 o 
   0  13  11       16.78      -16.14     54.79 o 
  -4   0  12        0.15      -11.79     48.14 o 
  -2   0  12     1385.68     1149.39    100.90 o 
   0   0  12      100.95      212.04     32.95 o 
   2   0  12     1030.72      974.68     68.41 o 
   4   0  12       25.66      131.03     71.09 o 
  -5   1  12      281.11      348.19     51.36 o 
  -4   1  12      188.67      174.04     40.18 o 
  -3   1  12      498.98      494.34     41.32 o 
  -2   1  12        0.17       -2.64     22.57 o 
  -1   1  12      246.56      231.63     23.14 o 
   0   1  12      853.55      727.75     28.16 o 
   1   1  12      531.86      525.80     26.49 o 
   2   1  12        9.54       17.45     34.00 o 
   3   1  12       96.05      112.42     43.50 o 
   4   1  12        5.19      -32.01     48.56 o 
  -5   2  12      370.25      344.40     49.62 o 
  -4   2  12        2.78      -13.17     35.62 o 
  -3   2  12     1459.27     1303.81     41.85 o 
  -2   2  12      682.23      729.49     33.44 o 
  -1   2  12      244.31      334.62     28.36 o 
   0   2  12       14.97       16.62     19.39 o 
   1   2  12      553.80      630.06     27.65 o 
   2   2  12      142.01      148.15     41.71 o 
   3   2  12        0.89       22.62     40.54 o 
   4   2  12        1.72      -23.85     45.63 o 
  -5   3  12        4.89       -4.18     56.35 o 
  -4   3  12     1514.71     1366.08     58.42 o 
  -3   3  12       16.89       19.65     32.01 o 
  -2   3  12       87.97       41.09     29.46 o 
  -1   3  12        1.79        5.69     28.43 o 
   0   3  12     1944.16     1814.97     86.08 o 
   1   3  12       47.66       -1.59     20.97 o 
   2   3  12      110.90      103.06     38.39 o 
   3   3  12        3.54      -29.45     39.27 o 
  -5   4  12      226.33      236.13     59.83 o 
  -4   4  12       53.77      -11.04     52.75 o 
  -3   4  12     1197.81      979.77     55.01 o 
  -2   4  12      260.21      287.23     38.22 o 
  -1   4  12      362.44      518.64     46.78 o 
   0   4  12        4.90       -4.98     23.58 o 
   1   4  12      427.35      421.70     57.30 o 
   2   4  12       90.94      218.28     51.74 o 
   3   4  12       93.39       88.35     42.71 o 
  -5   5  12       63.72       93.93     62.83 o 
  -4   5  12      534.28      472.96     50.03 o 
  -3   5  12      232.58      248.48     47.66 o 
  -2   5  12      143.26      127.60     35.78 o 
  -1   5  12      638.27      646.56     34.09 o 
   0   5  12      610.12      642.37     41.09 o 
   1   5  12       78.23       79.24     31.89 o 
   2   5  12        8.62        3.79     29.92 o 
   3   5  12       21.07       33.33     34.68 o 
  -5   6  12       23.69       37.10     66.69 o 
  -4   6  12       31.20        6.56     32.68 o 
  -3   6  12        1.04       38.83     33.31 o 
  -2   6  12     1609.36     1635.41    128.56 o 
  -1   6  12       91.82       98.45     34.59 o 
   0   6  12        1.99       46.09     36.65 o 
   1   6  12        8.50      -27.12     26.55 o 
   2   6  12      339.61      446.12     42.40 o 
   3   6  12       58.41       60.33     37.14 o 
  -4   7  12      125.31      123.01     44.10 o 
  -3   7  12      239.42      259.76     58.44 o 
  -2   7  12       16.56       71.42     53.51 o 
  -1   7  12       65.11       41.06     35.86 o 
   0   7  12       55.69       37.27     36.60 o 
   1   7  12      675.35      592.64     45.98 o 
   2   7  12      119.29      138.70     36.92 o 
   3   7  12      121.51      124.73     41.48 o 
  -4   8  12       39.62       25.02     44.17 o 
  -3   8  12       66.44      111.82     43.13 o 
  -2   8  12      276.77      364.13     89.75 o 
  -1   8  12      155.88      199.64     42.49 o 
   0   8  12       51.87      173.75     44.46 o 
   1   8  12      146.82      267.09     47.24 o 
   2   8  12      253.57      219.76     40.21 o 
  -4   9  12      431.70      541.60     61.30 o 
  -3   9  12        7.10       75.75     44.77 o 
  -2   9  12        0.02      -25.27     39.11 o 
  -1   9  12        2.10       31.06     38.32 o 
   0   9  12      895.25      787.23     52.06 o 
   1   9  12      128.82      153.43     46.28 o 
   2   9  12       30.58       18.79     47.39 o 
  -3  10  12      250.45      351.57     81.12 o 
  -2  10  12       50.97       30.12     59.24 o 
  -1  10  12      240.73      324.95     51.55 o 
   0  10  12        3.60       26.08     43.60 o 
   1  10  12      170.55      202.50     49.92 o 
   2  10  12       11.39       20.06     49.86 o 
  -3  11  12      117.04      100.77     51.55 o 
  -2  11  12       29.98       11.20     44.40 o 
  -1  11  12       30.39      -22.54     42.39 o 
   0  11  12      143.30      166.64     49.57 o 
   1  11  12       42.00       89.65     49.91 o 
  -2  12  12      308.35      300.14     59.13 o 
  -1  12  12       15.90        3.63     57.04 o 
   0  12  12       10.45        2.65     48.84 o 
  -5   0  13      303.92      305.59     70.98 o 
  -3   0  13      358.46      489.80     66.48 o 
  -1   0  13     1489.33     1512.66    140.79 o 
   1   0  13      162.76       88.03     33.48 o 
   3   0  13      129.94       79.13     63.69 o 
  -5   1  13       29.91        6.85     43.54 o 
  -4   1  13       28.71       47.51     37.11 o 
  -3   1  13      602.20      596.50     47.98 o 
  -2   1  13     1598.17     1481.55     80.97 o 
  -1   1  13        3.55       22.90     20.81 o 
   0   1  13      148.10      128.34     23.34 o 
   1   1  13       80.62       73.72     27.68 o 
   2   1  13      407.97      457.51     49.81 o 
   3   1  13        0.01      -59.91     42.61 o 
  -5   2  13       87.35       54.58     45.04 o 
  -4   2  13      578.85      535.97     49.75 o 
  -3   2  13       99.30      145.44     38.81 o 
  -2   2  13      376.38      309.28     42.32 o 
  -1   2  13      671.89      574.53     33.50 o 
   0   2  13      292.71      376.76     42.90 o 
   1   2  13       56.76       26.80     27.14 o 
   2   2  13       55.87      103.87     50.88 o 
   3   2  13       39.79       -1.51     42.79 o 
  -5   3  13      117.63      152.13     45.90 o 
  -4   3  13       41.63       14.45     38.24 o 
  -3   3  13     1274.33     1307.41     44.58 o 
  -2   3  13       47.81       91.78     29.14 o 
  -1   3  13        1.57       16.19     26.06 o 
   0   3  13        0.05        1.32     21.97 o 
   1   3  13      403.35      479.73     34.92 o 
   2   3  13        2.58        2.78     38.92 o 
   3   3  13        1.24       42.67     45.15 o 
  -5   4  13       18.86       24.78     47.64 o 
  -4   4  13      618.28      636.66     56.62 o 
  -3   4  13       91.88      114.42     38.71 o 
  -2   4  13      467.72      574.30     48.41 o 
  -1   4  13      331.55      365.88     44.00 o 
   0   4  13      471.48      509.77     34.61 o 
   1   4  13       14.50      -28.69     34.91 o 
   2   4  13      111.72      164.86     43.20 o 
   3   4  13        8.88       15.89     44.33 o 
  -4   5  13        0.08       62.62     60.05 o 
  -3   5  13      215.77      274.37     45.06 o 
  -2   5  13     1277.22     1169.73     99.40 o 
  -1   5  13        0.52       -5.86     34.16 o 
   0   5  13      246.16      253.91     60.48 o 
   1   5  13       97.58       96.60     38.12 o 
   2   5  13       95.01      191.74     59.30 o 
   3   5  13       48.69       11.71     45.58 o 
  -4   6  13        0.02      -32.70     41.85 o 
  -3   6  13      221.57      203.89     42.34 o 
  -2   6  13       64.72       55.80     38.32 o 
  -1   6  13     1018.36      969.75     74.63 o 
   0   6  13        1.68      -10.08     52.65 o 
   1   6  13       72.16       82.99     55.76 o 
   2   6  13       41.25      101.51     44.54 o 
  -4   7  13       91.78      110.23     63.91 o 
  -3   7  13       16.46       29.17     56.19 o 
  -2   7  13      665.94      671.55     67.77 o 
  -1   7  13        5.63      -55.97     51.04 o 
   0   7  13       51.71       67.98     55.76 o 
   1   7  13       69.33      178.10     65.09 o 
   2   7  13      198.87      252.45     55.01 o 
  -4   8  13      229.11      210.48     69.27 o 
  -3   8  13       22.96       17.69     56.94 o 
  -2   8  13       66.05       71.72     42.64 o 
  -1   8  13      112.37      117.68     65.89 o 
   0   8  13      222.05      233.52     46.95 o 
   1   8  13      187.90      121.89     47.60 o 
   2   8  13       52.05       17.44     48.46 o 
  -3   9  13      353.40      340.51     55.47 o 
  -2   9  13       19.40        9.20     45.25 o 
  -1   9  13       25.81       48.29     49.75 o 
   0   9  13        0.00      -20.55     43.19 o 
   1   9  13      119.29      187.01     50.14 o 
  -3  10  13       33.13      106.18     51.82 o 
  -2  10  13      111.46       88.73     47.05 o 
  -1  10  13        0.67       20.36     53.56 o 
   0  10  13      160.26      108.28     50.64 o 
   1  10  13        1.81      -38.15     48.51 o 
  -2  11  13       98.34       54.61     54.42 o 
  -1  11  13       22.64       -5.58     47.61 o 
   0  11  13       50.88       26.46     52.46 o 
  -4   0  14      220.48       92.32     62.83 o 
  -2   0  14     1043.93     1159.21     77.63 o 
   0   0  14     1092.19     1003.57     48.39 o 
   2   0  14      133.51       96.93     62.19 o 
  -4   1  14       97.21       28.48     41.42 o 
  -3   1  14        0.01       23.82     37.31 o 
  -2   1  14      122.41      133.23     39.48 o 
  -1   1  14     1330.99     1243.32     55.97 o 
   0   1  14       34.68       44.57     24.05 o 
   1   1  14       15.62       41.67     36.81 o 
   2   1  14       28.86       99.78     42.84 o 
   3   1  14       68.78       80.67     52.54 o 
  -4   2  14      122.08      132.04     44.92 o 
  -3   2  14      751.18      698.61     50.32 o 
  -2   2  14      213.29      266.70     34.43 o 
  -1   2  14       20.15       11.77     27.60 o 
   0   2  14      227.35      218.38     27.22 o 
   1   2  14      101.12      177.95     41.51 o 
   2   2  14       28.39       38.78     42.38 o 
   3   2  14        0.20       32.53     48.22 o 
  -4   3  14      379.55      456.65     54.18 o 
  -3   3  14        0.07      -21.10     37.36 o 
  -2   3  14      505.84      523.93     40.74 o 
  -1   3  14        8.69      -20.62     28.35 o 
   0   3  14      268.92      403.16     37.21 o 
   1   3  14       28.87       39.95     37.53 o 
   2   3  14      164.80      164.17     46.44 o 
  -4   4  14        0.03      -23.62     42.42 o 
  -3   4  14      428.28      479.09     40.91 o 
  -2   4  14      271.07      312.06     36.51 o 
  -1   4  14        1.02        1.53     28.15 o 
   0   4  14      138.16      126.07     32.48 o 
   1   4  14      325.36      411.55     49.32 o 
   2   4  14        4.76      -11.18     43.18 o 
  -4   5  14       71.11       85.78     66.37 o 
  -3   5  14       30.22       25.85     40.42 o 
  -2   5  14      304.01      316.39     45.77 o 
  -1   5  14      664.52      706.71     65.09 o 
   0   5  14       37.81       40.32     56.08 o 
   1   5  14        4.96       51.90     56.94 o 
   2   5  14        0.77       24.55     43.02 o 
  -4   6  14      237.22      427.40     80.10 o 
  -3   6  14       22.44       30.99     42.34 o 
  -2   6  14      452.04      430.17     50.69 o 
  -1   6  14        2.49       27.88     55.11 o 
   0   6  14      481.61      549.10     75.16 o 
   1   6  14        0.19        5.68     59.72 o 
   2   6  14       34.96       26.71     45.04 o 
  -3   7  14        0.30       22.52     62.51 o 
  -2   7  14       24.63      -62.51     56.40 o 
  -1   7  14      450.49      547.28     79.88 o 
   0   7  14       71.90       83.53     61.55 o 
   1   7  14        0.31      -14.48     62.08 o 
  -3   8  14      133.86      165.13     67.23 o 
  -2   8  14       44.02       16.41     58.87 o 
  -1   8  14        1.42      -48.47     57.69 o 
   0   8  14      134.26      128.88     65.41 o 
   1   8  14       81.52      106.26     68.84 o 
  -2   9  14      275.04      199.55     68.20 o 
  -1   9  14       64.52       14.90     65.51 o 
   0   9  14       26.37      109.91     66.48 o 
  -1  10  14        1.54        4.61     68.84 o 
  -3   0  15       98.59      103.37     60.90 o 
  -1   0  15      849.89      795.83     70.88 o 
   1   0  15      184.00      163.73     60.48 o 
  -4   1  15      171.27      112.98     46.87 o 
  -3   1  15      121.61       93.70     42.30 o 
  -2   1  15      215.16      183.01     43.54 o 
  -1   1  15       26.55       39.75     30.20 o 
   0   1  15      782.98      696.17     33.23 o 
   1   1  15       18.77       16.46     40.86 o 
   2   1  15        0.53      -49.81     43.89 o 
  -4   2  15       98.97      134.52     47.45 o 
  -3   2  15       20.31      -30.55     41.69 o 
  -2   2  15      504.01      493.22     51.12 o 
  -1   2  15      140.80      164.05     33.02 o 
   0   2  15       40.87       63.07     31.87 o 
   1   2  15       23.08       20.11     40.52 o 
   2   2  15      108.09      146.82     47.22 o 
  -4   3  15       21.80        9.88     45.34 o 
  -3   3  15      426.50      543.08     56.11 o 
  -2   3  15       34.20       62.23     32.55 o 
  -1   3  15       81.47       64.16     31.89 o 
   0   3  15        1.05      -15.42     31.77 o 
   1   3  15      179.81      139.43     45.37 o 
   2   3  15        8.64       35.50     45.82 o 
  -4   4  15       48.76       43.72     47.12 o 
  -3   4  15       11.59       47.29     44.22 o 
  -2   4  15      590.16      709.29     44.29 o 
  -1   4  15       78.99       82.15     33.78 o 
   0   4  15       66.00       66.75     34.77 o 
   1   4  15       20.07        4.07     57.15 o 
   2   4  15       28.67       60.11     49.28 o 
  -3   5  15      227.13      330.88     52.36 o 
  -2   5  15      120.55      145.65     46.09 o 
  -1   5  15       33.09      -11.93     33.93 o 
   0   5  15      341.23      354.82     48.14 o 
   1   5  15       53.07       40.42     65.62 o 
  -3   6  15       29.13      -24.60     45.42 o 
  -2   6  15       66.03       87.87     46.37 o 
  -1   6  15      328.71      483.59     77.85 o 
   0   6  15       11.33       55.65     59.40 o 
   1   6  15       59.69       93.18     63.69 o 
  -2   7  15       21.46       40.32     63.91 o 
  -1   7  15        2.82      -34.96     63.58 o 
   0   7  15      369.78      323.82     78.06 o 
   1   7  15       13.43       -2.04     67.12 o 
  -2   8  15      157.31      170.06     76.99 o 
  -1   8  15      178.23      144.97     73.23 o 
   0   8  15        0.92        9.33     69.91 o 
  -2   0  16       13.59       -6.43     59.19 o 
   0   0  16      515.95      708.14     58.07 o 
  -3   1  16      139.95       65.64     47.57 o 
  -2   1  16       89.25       58.86     43.79 o 
  -1   1  16      228.60      288.44     47.09 o 
   0   1  16       12.48       64.95     35.16 o 
   1   1  16      169.70      234.40     48.83 o 
  -3   2  16       69.13       74.55     47.08 o 
  -2   2  16        0.55       -1.96     42.42 o 
  -1   2  16       93.95      166.51     36.43 o 
   0   2  16      138.44      129.11     37.00 o 
   1   2  16      120.69      120.05     46.57 o 
  -3   3  16        0.11       76.42     47.08 o 
  -2   3  16      407.98      385.47     64.50 o 
  -1   3  16        3.33       18.13     34.52 o 
   0   3  16        4.59      -32.37     35.19 o 
   1   3  16        1.25       31.52     65.19 o 
  -3   4  16      108.90      103.30     49.81 o 
  -2   4  16        0.62       45.50     36.09 o 
  -1   4  16      138.85      175.69     39.62 o 
   0   4  16       54.21       19.49     37.64 o 
   1   4  16       82.06      101.76     71.41 o 
  -2   5  16      147.94      170.28     41.11 o 
  -1   5  16       70.04      121.76     38.54 o 
   0   5  16        2.25      -17.38     45.36 o 
  -2   6  16        0.21       35.72     48.67 o 
  -1   6  16       15.31       76.54     48.23 o 
   0   6  16      288.67      323.93     79.45 o 
  -1   0  17       13.64       45.46     65.84 o 
  -2   1  17       74.14       43.15     49.06 o 
  -1   1  17       26.53       45.17     46.29 o 
   0   1  17      108.71      128.22     50.87 o 
  -2   2  17      179.62      163.62     50.90 o 
  -1   2  17       10.02       59.12     48.70 o 
  -1   3  17      155.59      167.03     40.46 o 
                                                 
